# Supplementary material for: Genome-wide association study of circulating levels of glucagon during an oral glucose tolerance test
Source: BMC Med Genomics. 2021 Jan 6;14:3. doi: 10.1186/s12920-020-00841-7 (PMC7788944; doi:10.1186/s12920-020-00841-7)
Supplement: Supplementary file 1 — Additional file 1: Table S1. Title of data: Impact of gene variants associated with type 2 diabetes on circulating levels of glucagon during an oral glucose tolerance test (OGTT). Description of data: Beta (SE) from linear mixed model denotes the effect of each of the effect alleles (EA, additive model) on the inverse-normalized residuals of trait adjusted for age, sex and BMI. NEA - non effect allele, CHR - chromosome, POS - position, EAF - effect allele frequency. Table S2. Title of data: Replication of previously reported markers associating with plasma glucagon levels during an oral glucose tolerance test (OGTT). Description of data: Beta (SE) from linear mixed model denotes the effect of each of the effect alleles (EA, additive model) on the inverse-normalized residuals of trait adjusted for age, sex and BMI. NEA - non effect allele, CHR - chromosome, POS - position, EAF - effect allele frequency. Table S3. Title of data: Suggestive loci for fasting plasma glucagon levels. Description of data: Beta (SE) from linear mixed model denotes the effect of each of the effect alleles (EA, additive model) on the inverse-normalized residuals of trait adjusted for age, sex and BMI. NEA - non effect allele, CHR - chromosome, POS - position, EAF - effect allele frequency. Table S4. Title of data: Suggestive loci for 30 minute plasma glucagon levels during an oral glucose tolerance test (OGTT). Description of data: Beta (SE) from linear mixed model denotes the effect of each of the effect alleles (EA, additive model) on the inverse-normalized residuals of trait adjusted for age, sex and BMI. NEA - non effect allele, CHR - chromosome, POS - position, EAF - effect allele frequency. Table S5. Title of data: Suggestive loci for 120 minutes plasma glucagon levels during an oral glucose tolerance test (OGTT). Description of data: Beta (SE) from linear mixed model denotes the effect of each of the effect alleles (EA, additive model) on the inverse-normalized residuals of trait adjus [file 12920_2020_841_MOESM1_ESM.xlsx]

## Sheet: Supplementary Table 1
Supplementary Table 1. Impact of gene variants associated with type 2 diabetes on circulating levels of glucagon during an oral glucose tolerance test (OGTT)
							Fasting Glucagon			Glucagon at 30 minutes			Glucagon at 2 hours			dAUC 0-30 minutes			dAUC 0-120 minutes			AUC 0-30 minutes			AUC 0-120 minutes
NEAREST GENE	MARKER	EA	NEA	CHR	POS	EAF	Beta	SE	P	Beta	SE	P	Beta	SE	P	Beta	SE	P	Beta	SE	P	Beta	SE	P	Beta	SE	P
MACF1	rs3768321	T	G	1	40035928	0.2279	0.017	0.0393	0.6657	-0.0201	0.0394	0.6108	-0.0356	0.0392	0.364	0.0381	0.0387	0.3238	0.022	0.0393	0.5754	-0.0055	0.0397	0.8897	-0.0235	0.0396	0.5527
FAF1	rs58432198	C	T	1	51256091	0.8664	-0.0114	0.0518	0.8254	-0.0199	0.0519	0.701	-0.0454	0.0516	0.3782	-0.0035	0.0508	0.9455	0.0399	0.0519	0.4423	-0.0151	0.0523	0.7722	-0.035	0.0523	0.5037
PATJ	rs12140153	G	T	1	62579891	0.8872	0.0266	0.0537	0.6206	0.0324	0.0543	0.5507	0.0253	0.0543	0.6408	0.0308	0.0535	0.5648	0.0501	0.0542	0.356	0.0407	0.0544	0.4547	0.0376	0.0546	0.4907
PTGFRN	rs1127215	C	T	1	117532790	0.5815	0.0079	0.0335	0.8139	0.0017	0.0339	0.9592	-0.039	0.0338	0.2489	0.0055	0.0334	0.8688	0.0033	0.0338	0.9233	0.0032	0.0339	0.9242	-0.0123	0.034	0.717
NOTCH2	rs1493694	T	C	1	120526982	0.0961	0.1131	0.0577	0.04999	0.0811	0.0587	0.167	0.1014	0.0583	0.08209	0.0799	0.0578	0.167	0.117	0.0586	0.04579	0.1078	0.0588	0.06688	0.1096	0.059	0.06304
FAM63A	rs145904381	T	C	1	151017991	0.9873	0.2162	0.1604	0.1776	0.154	0.163	0.3446	0.0652	0.1628	0.6886	0.0744	0.1607	0.6435	0.0517	0.1622	0.7498	0.1845	0.163	0.2577	0.1261	0.1631	0.4394
SEC16B	rs539515	C	A	1	177889025	0.2095	0.0564	0.0405	0.1634	0.0452	0.0408	0.2676	0.0509	0.0409	0.2128	0.0209	0.0402	0.6037	0.0447	0.0408	0.2737	0.0663	0.041	0.1056	0.0544	0.0411	0.186
DSTYK	rs12048743	G	C	1	205114873	0.4119	0.0214	0.033	0.5176	0.0185	0.0333	0.5791	0.0386	0.0332	0.2445	0.0476	0.0328	0.1471	0.0212	0.0332	0.5223	0.0199	0.0335	0.5519	0.0271	0.0335	0.4181
SRGAP2	rs9430095	C	G	1	206593900	0.5155	0.0345	0.0325	0.2886	0.0419	0.0328	0.2014	0.0331	0.0328	0.3129	-0.0085	0.0323	0.7922	0.0318	0.0328	0.3323	0.0446	0.0329	0.1748	0.0438	0.033	0.1848
PROX1	rs79687284	C	G	1	214150821	0.0303	-0.0759	0.1201	0.5272	-0.0203	0.1208	0.8664	-0.0569	0.1206	0.6371	-0.0503	0.1191	0.6729	0.06	0.1203	0.6176	-0.0763	0.1208	0.5275	-0.0472	0.1209	0.6964
PROX1	rs340874	C	T	1	214159256	0.5564	-0.0125	0.0325	0.7005	-0.009	0.033	0.7841	-0.0063	0.0329	0.8476	0.0181	0.0325	0.5779	0.0189	0.033	0.567	-0.0158	0.0331	0.6327	-0.0119	0.0332	0.7202
PROX1	rs114526150	G	T	1	214175531	0.0286	0.1569	0.106	0.1388	0.0848	0.1058	0.4226	0.1457	0.1053	0.1668	0.0664	0.1051	0.5273	0.1663	0.1068	0.1196	0.1124	0.1071	0.2938	0.1406	0.1075	0.1912
LYPLAL1	rs2820446	C	G	1	219748818	0.7054	0.0613	0.036	0.08833	0.0224	0.0363	0.5371	0.0084	0.0363	0.8166	0.07	0.0357	0.05002	0.0569	0.0363	0.1168	0.0465	0.0365	0.2024	0.0266	0.0365	0.4674
ABCB10	rs348330	G	A	1	229672955	0.3594	0.064	0.0374	0.08757	0.0624	0.0378	0.09867	0.0425	0.0377	0.2598	0.0248	0.0373	0.5062	0.0569	0.0378	0.1324	0.0649	0.038	0.08761	0.0634	0.0381	0.09581
GNG4	rs291367	G	A	1	235690800	0.6475	-0.0084	0.0344	0.8064	0.0047	0.0347	0.892	-0.0032	0.0345	0.9251	-0.0197	0.034	0.5638	0.0107	0.0346	0.7572	0	0.0348	0.9998	-0.0005	0.0348	0.988
TMEM18	rs62107261	T	C	2	422144	0.9643	-0.1064	0.1031	0.3022	-0.1572	0.1052	0.1351	-0.0087	0.1051	0.9342	0.0913	0.1043	0.3814	-0.0121	0.1053	0.9084	-0.1395	0.1056	0.1867	-0.1095	0.1058	0.3009
TMEM18	rs35913461	C	T	2	653575	0.8346	0.0096	0.0439	0.8268	-0.0166	0.0444	0.7076	0.0396	0.0443	0.3722	0.037	0.0438	0.398	0.0202	0.0444	0.649	-0.0118	0.0444	0.7909	0.0013	0.0446	0.9763
FAM49A	rs11680058	A	G	2	16574669	0.8727	0.1208	0.0667	0.07028	0.0527	0.0676	0.4351	0.0946	0.0676	0.1617	0.0911	0.0669	0.1732	0.0716	0.0676	0.2897	0.0855	0.0677	0.2069	0.078	0.068	0.2516
DTNB	rs17802463	G	T	2	25643221	0.7233	-0.0097	0.0364	0.789	-0.0132	0.037	0.722	0.0027	0.0369	0.941	-0.0023	0.0365	0.9489	-0.0003	0.0369	0.9936	-0.0157	0.0369	0.6717	-0.0101	0.0371	0.7851
GCKR	rs1260326	C	T	2	27730940	0.6478	-0.0166	0.0337	0.6212	-0.0285	0.0342	0.4048	-0.019	0.0341	0.5775	0.0036	0.0338	0.9161	-0.0258	0.0341	0.4489	-0.02	0.0342	0.5594	-0.0256	0.0343	0.4555
THADA	rs28525376	G	T	2	43207872	0.4052	-0.0132	0.0335	0.6932	0.0134	0.0339	0.693	0.0182	0.034	0.5918	-0.0358	0.0335	0.285	-0.0334	0.0339	0.3242	0.0117	0.034	0.7295	0.0147	0.0341	0.6664
THADA	rs6708643	A	G	2	43430440	0.4969	0.0309	0.0327	0.345	0.0144	0.0332	0.6646	0.0276	0.0331	0.4047	0.0055	0.0328	0.8674	-0.0144	0.0331	0.6644	0.0288	0.0332	0.3858	0.022	0.0333	0.5092
THADA	rs80147536	A	T	2	43698028	0.8997	0.0153	0.0532	0.7738	0.0483	0.054	0.3709	-0.0185	0.0539	0.7308	-0.0295	0.0534	0.5807	0.0208	0.0538	0.6993	0.029	0.0541	0.5915	0.0239	0.0541	0.658
BNIPL	rs10193538	T	G	2	58981064	0.6179	-0.011	0.033	0.7399	0.015	0.0335	0.654	0.0554	0.0335	0.09794	-0.0464	0.0331	0.1609	-0.0208	0.0335	0.5348	0.0011	0.0336	0.9734	0.0295	0.0337	0.3817
BNIPL	rs6545714	G	A	2	59307725	0.3716	0.0367	0.0338	0.277	0.0319	0.0343	0.3526	0.0397	0.0343	0.246	0.0008	0.0339	0.9805	0.0383	0.0343	0.263	0.0324	0.0343	0.3461	0.0419	0.0344	0.2236
BCL11A	rs243024	A	G	2	60583665	0.4773	0.0388	0.0329	0.2381	0.017	0.0333	0.6088	0.0199	0.0333	0.55	0.0268	0.0329	0.4155	0.024	0.0333	0.4705	0.0291	0.0333	0.3821	0.0246	0.0335	0.4636
CEP68	rs2249105	A	G	2	65287896	0.652	0.0547	0.0342	0.1101	0.0549	0.0347	0.1134	0.0094	0.0346	0.7863	0.007	0.0343	0.8378	0.0284	0.0346	0.412	0.0603	0.0347	0.08194	0.0425	0.0348	0.2227
CEP68	rs2052261	G	A	2	65355270	0.2844	-0.0435	0.0362	0.2288	-0.059	0.0366	0.107	0.0133	0.0366	0.7158	-0.009	0.0362	0.8038	-0.0514	0.0366	0.1599	-0.0611	0.0366	0.09545	-0.0364	0.0368	0.322
CEP68	rs2028150	C	G	2	65655012	0.6165	0.0323	0.0345	0.3481	0.0298	0.0349	0.3944	0.014	0.0349	0.6896	0.003	0.0345	0.9312	0.0255	0.0349	0.4638	0.0326	0.035	0.3517	0.0256	0.0351	0.4658
GLI2	rs11688931	C	G	2	121318166	0.8389	0.0842	0.0447	0.05979	0.091	0.0453	0.04465	0.0514	0.0453	0.2571	0.0072	0.0449	0.8718	0.0351	0.0454	0.4396	0.0903	0.0454	0.04686	0.0941	0.0456	0.0392
GLI2	rs11688682	G	C	2	121347612	0.7215	0.0869	0.0403	0.03109	0.0562	0.0409	0.1692	0.0327	0.0408	0.4226	0.028	0.0403	0.488	0.009	0.0408	0.826	0.0756	0.0409	0.06442	0.0636	0.041	0.1208
GLI2	rs66477705	T	C	2	121378852	0.9685	0.0269	0.102	0.792	0.0372	0.1044	0.7217	0.1435	0.1037	0.1664	0.0165	0.1029	0.8727	0.1109	0.104	0.2864	0.0431	0.1045	0.6797	0.0938	0.1046	0.3696
PABPC1P2	rs35999103	T	C	2	147861633	0.1485	-0.0214	0.0452	0.6357	-0.0292	0.0457	0.523	-0.0075	0.0457	0.8704	-0.0095	0.0451	0.8329	-0.0615	0.0457	0.1782	-0.0342	0.0457	0.4538	-0.0282	0.046	0.5394
CYTIP	rs13426680	A	G	2	158339550	0.9287	0.0413	0.0621	0.5066	0.0616	0.0629	0.3279	0.0404	0.0632	0.5223	-0.0125	0.0621	0.8411	0.0411	0.0628	0.5125	0.0632	0.063	0.3155	0.0588	0.0632	0.3519
RBMS1	rs3772071	T	C	2	161135544	0.7122	-0.0101	0.0358	0.7778	0.0317	0.0365	0.3842	0.0122	0.0364	0.7371	-0.0476	0.036	0.1857	-0.0567	0.0364	0.1192	0.0171	0.0365	0.6389	0.0233	0.0366	0.5238
GRB14/COBLL1	rs10195252	T	C	2	165513091	0.5674	0.0429	0.0326	0.188	0.0354	0.033	0.2837	0.0344	0.0329	0.2968	0.0179	0.0326	0.5832	0.035	0.0329	0.2882	0.0451	0.033	0.1719	0.044	0.0331	0.1841
GRB14/COBLL1	rs13024606	T	C	2	165573194	0.0363	-0.106	0.0941	0.2601	-0.1174	0.0958	0.2204	-0.0302	0.0951	0.7505	-0.0477	0.0945	0.6139	-0.0262	0.0953	0.7837	-0.111	0.0958	0.2465	-0.0986	0.0959	0.3036
CRYBA2	rs113414093	A	G	2	219859171	0.0502	-0.0162	0.107	0.8794	0.0858	0.108	0.4269	0.1123	0.108	0.2987	-0.0669	0.1071	0.5321	-0.0409	0.1081	0.7054	0.0308	0.1085	0.7766	0.0833	0.1087	0.4434
IRS1	rs2972144	G	A	2	227101411	0.6259	0.061	0.0334	0.06776	0.0567	0.0339	0.09441	0.0435	0.0339	0.1987	0.0214	0.0335	0.5227	0.0449	0.0339	0.186	0.0608	0.0339	0.07306	0.0608	0.0341	0.0746
PPARG	rs11709077	G	A	3	12336507	0.8523	-0.0778	0.046	0.09064	0.0638	0.0468	0.1731	0.0167	0.0466	0.7202	-0.1728	0.0462	1.8×10-4	-0.136	0.0467	3.6×10-3	-0.0112	0.0469	0.8109	0.0312	0.0471	0.5077
PPARG	rs17819328	G	T	3	12489342	0.4442	-0.0172	0.0319	0.5906	-0.0324	0.0324	0.3167	-0.0332	0.0324	0.305	0.0362	0.032	0.258	0.0365	0.0324	0.2607	-0.0241	0.0325	0.4585	-0.035	0.0326	0.2821
UBE2E2	rs35352848	T	C	3	23455582	0.7888	0.0232	0.0397	0.5585	0.0305	0.0402	0.448	0.0423	0.0401	0.2913	-0.0095	0.0398	0.8113	-0.019	0.0401	0.6362	0.0359	0.0403	0.3724	0.0349	0.0403	0.3864
UBE2E2	rs17013314	G	A	3	23510044	0.0346	-0.1531	0.0897	0.08803	-0.1313	0.0906	0.1473	-0.1244	0.0906	0.1697	0.0175	0.0895	0.8448	-0.0721	0.0907	0.4267	-0.1422	0.0907	0.1167	-0.1423	0.0912	0.1186
KIF9	rs11926707	C	T	3	46925539	0.6306	0.046	0.0346	0.1834	0.0462	0.0352	0.1893	0.0486	0.0353	0.1687	0.0159	0.0348	0.647	0.016	0.0352	0.6495	0.043	0.0352	0.2226	0.0442	0.0354	0.2116
KIF9	rs75423501	G	A	3	47242923	0.0991	-0.053	0.0627	0.3983	-0.0238	0.0637	0.709	-0.0412	0.0635	0.5161	-0.0301	0.0628	0.6322	-0.0577	0.0634	0.3631	-0.0582	0.0637	0.3605	-0.0483	0.0638	0.4494
RBM6	rs4688760	T	C	3	49980596	0.6769	-0.015	0.0349	0.6679	-0.0121	0.0352	0.7302	-0.0687	0.0352	0.05076	-0.0066	0.0348	0.8496	0.0261	0.0352	0.4582	-0.0114	0.0353	0.7472	-0.0361	0.0354	0.3072
RFT1	rs2581787	T	G	3	53127677	0.5508	0.012	0.0327	0.7144	-0.0005	0.0331	0.987	-0.0191	0.033	0.5633	0.0233	0.0327	0.4767	0.0377	0.0331	0.2539	0.0074	0.0331	0.8232	-0.0064	0.0333	0.8484
CACNA2D3	rs76263492	T	G	3	54828827	0.0354	-0.1384	0.0968	0.1531	-0.1548	0.0978	0.1134	-0.0579	0.0989	0.5582	0.0053	0.0966	0.9563	-0.0169	0.0987	0.8639	-0.1453	0.0979	0.1375	-0.1319	0.0992	0.184
PSMD6	rs3774723	G	A	3	63962339	0.8501	-0.0591	0.0455	0.1943	-0.0084	0.0463	0.8554	0.001	0.0462	0.9829	-0.0415	0.0457	0.3646	-0.0457	0.0462	0.3225	-0.0286	0.0464	0.5375	-0.0115	0.0465	0.804
ADAMTS9	rs9860730	A	G	3	64701146	0.7133	-0.0071	0.0359	0.842	0.0588	0.0363	0.105	0.0355	0.0365	0.3305	-0.0599	0.0358	0.09483	-0.0038	0.0364	0.9174	0.0288	0.0364	0.4285	0.046	0.0366	0.2085
SHQ1	rs13085136	C	T	3	72865183	0.9166	0.0548	0.0659	0.4061	0.0854	0.067	0.2021	0.096	0.0664	0.1484	-0.0701	0.0662	0.2898	-0.0235	0.067	0.7261	0.0685	0.0671	0.3075	0.0964	0.0673	0.1519
ROBO2	rs2272163	C	A	3	77671721	0.6074	-0.0637	0.0332	0.05513	-0.0152	0.0337	0.6529	0.0015	0.0337	0.9636	-0.0747	0.0333	0.02471	-0.0863	0.0337	0.01046	-0.0465	0.0337	0.1678	-0.0243	0.0339	0.4747
ADCY5	rs11708067	A	G	3	123065778	0.7473	-0.0692	0.0368	0.05978	-0.0008	0.0373	0.9831	-0.1043	0.0372	5.1×10-3	-0.1074	0.0367	3.4×10-3	-0.1034	0.0372	5.4×10-3	-0.0383	0.0373	0.3042	-0.044	0.0375	0.2398
SLC12A8	rs649961	T	C	3	124926637	0.4606	0.0316	0.0328	0.3347	0.0076	0.0332	0.8201	-0.0114	0.0332	0.7299	0.0629	0.0328	0.05505	0.0724	0.0331	0.02887	0.027	0.0333	0.4173	0.0087	0.0334	0.7936
TMCC1	rs9828772	C	G	3	129333182	0.9067	-0.0683	0.0564	0.2252	-0.0464	0.0569	0.4146	-0.0326	0.0569	0.5667	-0.0302	0.0563	0.5917	-0.0465	0.0572	0.4165	-0.0687	0.0571	0.2286	-0.0564	0.0575	0.327
TSC22D2	rs62271373	A	T	3	150066540	0.0429	0.0221	0.0852	0.7954	0.0028	0.0863	0.9745	0.0411	0.086	0.6327	-0.0018	0.0851	0.9831	0.0477	0.0859	0.579	0.0178	0.0863	0.8366	0.0102	0.0864	0.9061
MBNL1	rs13065698	A	G	3	152086533	0.6086	-0.0129	0.0332	0.6987	-0.0446	0.0337	0.1851	-0.0428	0.0337	0.2042	0.0694	0.0333	0.03704	0.0081	0.0337	0.8099	-0.0268	0.0337	0.4266	-0.0418	0.0339	0.2174
MBNL1	rs74653713	C	A	3	152417881	0.9654	0.0529	0.0884	0.5497	0.0946	0.0891	0.2882	0.0042	0.0888	0.9619	-0.0465	0.0879	0.5971	0.0147	0.0888	0.8688	0.0792	0.0891	0.3739	0.0616	0.0893	0.4902
MBNL1	rs35497231	C	T	3	152433628	0.316	-0.015	0.0348	0.6658	0.0178	0.0353	0.6147	0.0206	0.0353	0.5601	-0.0538	0.0348	0.1222	-0.0242	0.0352	0.492	-0.001	0.0353	0.977	0.0138	0.0354	0.6973
EGFEM1P	rs7629630	A	T	3	168218841	0.8556	-0.0312	0.0459	0.4965	-0.0156	0.0467	0.7381	-0.0525	0.0466	0.2598	-0.003	0.0461	0.9482	-0.0046	0.0466	0.9214	-0.0302	0.0467	0.5179	-0.0347	0.0469	0.4596
SLC2A2	rs9873618	G	A	3	170733076	0.7077	-0.0308	0.0356	0.3866	-0.0466	0.036	0.196	-0.0495	0.0361	0.1706	0.0533	0.0356	0.1341	0.0226	0.036	0.5301	-0.0431	0.0361	0.2319	-0.0471	0.0362	0.1936
ABCC5	rs2872246	A	C	3	183738460	0.4455	0.0209	0.0319	0.5116	0.0456	0.0324	0.1591	0.0384	0.0324	0.2366	-0.0402	0.032	0.2093	-0.0242	0.0324	0.4544	0.0349	0.0324	0.282	0.0403	0.0325	0.2158
IGF2BP2	rs6780171	A	T	3	185503456	0.307	0.0055	0.0351	0.875	0.0183	0.0356	0.6064	-0.003	0.0356	0.9339	0.0005	0.0351	0.9894	0.0069	0.0356	0.8457	0.0129	0.0356	0.7173	0.0145	0.0358	0.685
IGF2BP2	rs11717959	G	T	3	185541213	0.612	-0.0146	0.0333	0.6605	-0.0375	0.0337	0.2652	-0.0139	0.0336	0.68	0.0105	0.0333	0.7524	-0.0006	0.0337	0.9862	-0.0283	0.0338	0.4013	-0.0328	0.0339	0.333
IGF2BP2	rs1516728	A	T	3	185829891	0.7906	-0.003	0.0385	0.9385	-0.013	0.0391	0.7391	0.0178	0.039	0.6472	0.0154	0.0386	0.6903	-0.0213	0.039	0.5844	-0.0012	0.0391	0.9764	-0.0025	0.0392	0.9483
ST6GAL1	rs3887925	T	C	3	186665645	0.5704	0.0525	0.0324	0.1057	-0.005	0.0329	0.8796	0.0184	0.0329	0.5759	0.0639	0.0325	0.04914	0.0534	0.0328	0.1039	0.0275	0.0329	0.4038	0.0071	0.033	0.8288
ST6GAL1	rs7645517	A	G	3	186675277	0.0473	-0.0132	0.0837	0.8749	0.0649	0.0852	0.446	0.0195	0.0848	0.8179	-0.09	0.084	0.2839	-0.0235	0.0849	0.782	0.0217	0.0851	0.7989	0.0393	0.0854	0.6455
LPP	rs4686471	C	T	3	187740899	0.6153	0.0268	0.0333	0.4207	0.0305	0.0338	0.366	-0.0064	0.0337	0.849	0.0122	0.0333	0.7146	0.066	0.0338	0.05058	0.0311	0.0338	0.3585	0.02	0.034	0.5567
PCGF3	rs111827885	C	T	4	616608	0.0119	0.3741	0.2602	0.1506	0.2543	0.2612	0.3303	0.5103	0.2605	0.0501	0.1111	0.2579	0.6666	-0.0803	0.2602	0.7575	0.3441	0.2613	0.188	0.366	0.2616	0.1618
PCGF3	rs1531583	T	G	4	744972	0.045	-0.0207	0.0794	0.7945	-0.0899	0.0803	0.2629	-0.0766	0.0801	0.3388	0.0793	0.0793	0.3175	0.061	0.0801	0.4459	-0.0416	0.0804	0.6051	-0.0626	0.0805	0.4373
PCGF3	rs35654957	C	T	4	1010077	0.3779	0.0274	0.0331	0.4074	-0.0191	0.0336	0.5711	-0.0332	0.0335	0.3221	0.0592	0.0332	0.07485	0.0407	0.0336	0.2255	0.0047	0.0337	0.8887	-0.0201	0.0338	0.5517
MAEA	rs56337234	C	T	4	1784403	0.5055	0.0704	0.0322	0.02878	0.0886	0.0326	6.6×10-3	0.0769	0.0325	0.01811	0.0238	0.0323	0.4611	0.0431	0.0326	0.1858	0.0883	0.0327	6.9×10-3	0.0869	0.0327	7.9×10-3
HTT	rs362307	T	C	4	3241845	0.0771	-0.0741	0.0641	0.2474	-0.0229	0.0648	0.7235	0.0258	0.0647	0.6898	-0.1002	0.064	0.1176	-0.0829	0.0648	0.2004	-0.0463	0.0649	0.476	-0.0223	0.0652	0.7321
WFS1	rs1801212	A	G	4	6302519	0.7003	0.0056	0.0357	0.8745	0.0073	0.0362	0.8391	0.0251	0.0361	0.4871	0.0017	0.0357	0.9618	0.0049	0.0361	0.8915	0.0124	0.0362	0.7315	0.0147	0.0363	0.6866
WFS1	rs10937721	C	G	4	6306763	0.5747	0.0067	0.0341	0.844	0.0253	0.0345	0.4625	0.0346	0.0345	0.3153	-0.0146	0.034	0.6687	0.006	0.0344	0.8606	0.0197	0.0345	0.5674	0.0281	0.0346	0.4169
LCORL	rs12640250	C	A	4	17792869	0.7036	0.0482	0.0361	0.1817	0.0471	0.0367	0.2002	0.0033	0.0367	0.9274	-0.0096	0.0363	0.7924	0.0243	0.0367	0.5072	0.0488	0.0368	0.1847	0.0299	0.0369	0.4179
GNPDA2	rs10938398	A	G	4	45186139	0.4039	0.0068	0.0324	0.8335	-0.0149	0.0328	0.6494	0.0066	0.0328	0.84	0.0374	0.0324	0.2489	0.0159	0.0328	0.6275	-0.0029	0.0328	0.9291	-0.0062	0.033	0.8504
USP46	rs2102278	G	A	4	52818664	0.2968	-0.0074	0.0357	0.835	-0.0255	0.0362	0.4818	-0.0221	0.0364	0.5431	-0.0023	0.0357	0.9498	-0.0329	0.0362	0.3642	-0.0189	0.0362	0.6008	-0.0286	0.0364	0.4319
USP46	rs114447556	T	C	4	53207093	0.0909	0.0671	0.0649	0.3007	0.1658	0.0657	0.01164	0.0847	0.0656	0.1963	-0.0592	0.0649	0.3623	-0.007	0.0656	0.9154	0.1296	0.0658	0.04887	0.1521	0.0659	0.02109
SCD5	rs12642790	A	G	4	83578271	0.3218	0.0139	0.0353	0.6939	0.0565	0.0357	0.1132	0.0483	0.0357	0.1768	-0.0755	0.0352	0.03219	-0.046	0.0357	0.1981	0.0393	0.0358	0.272	0.0575	0.036	0.1099
FAM13A	rs1903002	G	C	4	89740894	0.4975	0.0091	0.0327	0.7818	0.0077	0.0332	0.8173	0.0207	0.0331	0.5312	0.0156	0.0328	0.6331	0.0052	0.0331	0.8755	0.0101	0.0332	0.7618	0.0121	0.0333	0.7164
SMARCAD1	rs6821438	A	G	4	95091911	0.5346	0.041	0.0326	0.2077	0.0678	0.0329	0.03909	0.0507	0.033	0.1244	-0.0376	0.0325	0.2478	0.0174	0.0329	0.5978	0.0589	0.0329	0.07335	0.0667	0.0331	0.04405
SLC9B1	rs1580278	C	A	4	104140848	0.4816	0.0125	0.035	0.7214	0.0333	0.0354	0.3472	0.0421	0.0354	0.2343	-0.0533	0.035	0.1277	-0.0716	0.0354	0.04325	0.0261	0.0355	0.4609	0.0349	0.0356	0.3262
PABPC4L	rs1296328	A	C	4	137083193	0.4355	0.0024	0.0333	0.9414	0.0228	0.0338	0.4991	-0.0005	0.0337	0.988	-0.0023	0.0334	0.9452	0.0208	0.0338	0.5387	0.0134	0.0338	0.6928	0.0089	0.034	0.7933
TMEM154	rs7669833	T	A	4	153513369	0.7025	0.0256	0.0354	0.4682	0.0346	0.0359	0.3343	0.0149	0.0358	0.6767	-0.0079	0.0354	0.823	0.0233	0.0358	0.5145	0.0259	0.0359	0.4715	0.0262	0.036	0.4677
PDGFC	rs28819812	C	A	4	157652753	0.6806	-0.0175	0.034	0.6057	-0.0037	0.0345	0.9155	-0.0025	0.0344	0.9426	-0.0283	0.0341	0.4061	0.0104	0.0344	0.7633	-0.0157	0.0345	0.6502	-0.0105	0.0346	0.761
ACSL1	rs58730668	T	C	4	185717759	0.8649	-0.0309	0.0473	0.5127	-0.0253	0.0478	0.5961	-0.0265	0.0479	0.5804	-0.0697	0.0472	0.1396	-0.0612	0.0478	0.2002	-0.0406	0.0478	0.3965	-0.0245	0.0481	0.6098
ANKH	rs3845281	G	A	5	14610134	0.9127	-0.0043	0.0595	0.9421	-0.02	0.0603	0.7406	-0.0047	0.0604	0.9383	0.0588	0.0595	0.3231	-0.0046	0.0602	0.9393	-0.009	0.0603	0.8812	-0.0159	0.0606	0.7926
ANKH	rs17250977	G	A	5	14753745	0.0347	-0.0459	0.1092	0.6745	-0.0796	0.1104	0.471	0.0603	0.1106	0.5854	0.0429	0.1089	0.6934	-0.0446	0.11	0.685	-0.0677	0.1104	0.5396	-0.0359	0.1106	0.7458
ANKH	rs6885132	C	G	5	14768092	0.9114	-0.0765	0.0556	0.1688	-0.0547	0.0564	0.3322	-0.0744	0.0561	0.1846	-0.0048	0.0557	0.9307	-0.0414	0.0562	0.4607	-0.0684	0.0564	0.2255	-0.0716	0.0565	0.2052
ANKH	rs76549217	T	C	5	14768766	0.0311	0.0683	0.121	0.5723	0.0543	0.1221	0.6567	0.0175	0.1219	0.8859	-0.0168	0.1204	0.8891	0.1392	0.1214	0.2517	0.0668	0.1219	0.5837	0.0465	0.1221	0.7035
MRPS30	rs62368490	T	C	5	44534364	0.0384	0.0756	0.0939	0.4209	0.1245	0.0963	0.196	-0.002	0.0958	0.9836	-0.0099	0.0953	0.9176	0.0817	0.096	0.3952	0.1235	0.0964	0.2001	0.0966	0.0966	0.3171
MRPS30	rs6884702	G	A	5	44682589	0.3824	-0.0523	0.0331	0.1146	-0.0329	0.0336	0.3277	-0.0239	0.0336	0.4761	-0.0147	0.0332	0.6588	-0.0344	0.0336	0.3051	-0.0524	0.0336	0.1192	-0.0348	0.0338	0.3032
ITGA1	rs17261179	T	C	5	51791225	0.5337	-0.008	0.0327	0.8065	0.0212	0.0331	0.5226	0.0318	0.0331	0.3366	-0.0248	0.0327	0.4485	-0.0096	0.0331	0.7714	0.0064	0.0332	0.8462	0.0189	0.0333	0.5695
ITGA1	rs3811978	G	A	5	52100489	0.1656	-0.0345	0.0434	0.4268	-0.0166	0.0439	0.7049	0.013	0.0438	0.7659	-0.0197	0.0433	0.6494	-0.0686	0.0438	0.1174	-0.0231	0.0439	0.5997	-0.008	0.0441	0.8558
ITGA1	rs62357230	A	G	5	52315682	0.0329	-0.0982	0.091	0.2804	-0.1772	0.0921	0.05425	-0.0925	0.0924	0.3166	0.1277	0.0908	0.1597	0.0368	0.0921	0.6892	-0.1333	0.0921	0.1478	-0.1473	0.0926	0.1116
ARL15	rs62370480	A	G	5	52774510	0.228	0.0223	0.0401	0.5773	0.0181	0.0409	0.6573	0.0076	0.0406	0.8523	0.0007	0.0403	0.9861	-0.009	0.0408	0.8256	0.016	0.0409	0.6957	0.0186	0.041	0.65
ARL15	rs702634	A	G	5	53271420	0.703	0.0411	0.0353	0.2443	0.0495	0.0358	0.1662	0.0159	0.0357	0.6551	0.0263	0.0353	0.4565	0.0593	0.0357	0.09676	0.0452	0.0358	0.2061	0.0336	0.0359	0.3499
ARL15	rs279744	C	A	5	53412620	0.6839	-0.0301	0.0349	0.3884	-0.0268	0.0353	0.4476	0.0031	0.0353	0.9302	-0.0264	0.0348	0.4471	-0.0715	0.0352	0.04251	-0.0318	0.0353	0.3683	-0.0236	0.0355	0.5059
ANKRD55	rs465002	T	C	5	55808475	0.7522	0.0024	0.037	0.9476	0.0126	0.0375	0.7366	-0.065	0.0374	0.08205	0.004	0.037	0.9137	0.0298	0.0374	0.4256	0.0075	0.0375	0.8421	-0.0128	0.0377	0.7333
ANKRD55	rs2431115	A	G	5	55848669	0.3776	0.0442	0.0336	0.188	0.0317	0.0341	0.3527	0.0439	0.034	0.1966	0.0468	0.0336	0.1634	0.0531	0.034	0.1178	0.0396	0.0341	0.2454	0.0435	0.0342	0.2025
ANKRD55	rs9687832	A	G	5	55861595	0.1795	-0.0371	0.0411	0.3672	-0.0084	0.0418	0.8407	-0.0015	0.0418	0.9706	-0.0525	0.0414	0.2043	-0.0653	0.0419	0.1193	-0.0239	0.0419	0.5686	-0.004	0.0422	0.9253
ANKRD55	rs96844	G	A	5	56196604	0.2333	0.0102	0.0384	0.7903	0.0044	0.0389	0.91	0.0283	0.0388	0.466	0.0174	0.0384	0.6499	0.0275	0.0388	0.4786	0.0118	0.0389	0.7616	0.019	0.039	0.6264
PIK3R1	rs4976033	G	A	5	67714246	0.4272	-0.0159	0.0328	0.6277	-0.0244	0.0333	0.4636	-0.0054	0.0333	0.8714	0.0138	0.0329	0.6741	-0.0025	0.0334	0.9395	-0.021	0.0334	0.5286	-0.022	0.0336	0.5131
POC5	rs2307111	T	C	5	75003678	0.5957	-0.0208	0.0328	0.5259	-0.032	0.0333	0.3362	-0.0119	0.0334	0.7217	0.0051	0.0329	0.876	-0.0001	0.0332	0.9969	-0.0342	0.0333	0.3045	-0.0312	0.0334	0.3499
ZBED3	rs4457053	G	A	5	76424949	0.2889	-0.011	0.0356	0.7567	0.0186	0.0362	0.6076	0.0187	0.0361	0.6037	-0.0064	0.0357	0.8585	0.006	0.0361	0.8685	0.0102	0.0362	0.7786	0.0185	0.0363	0.6105
DMGDH	rs1316776	C	A	5	78430607	0.6444	-0.0012	0.0335	0.9721	0.042	0.0339	0.2154	0.0362	0.034	0.2869	-0.0498	0.0334	0.1362	-0.0521	0.0338	0.1236	0.0181	0.0339	0.5936	0.0359	0.034	0.2904
RASA1	rs7719891	G	A	5	86577352	0.2666	0.0466	0.0366	0.2031	0.0112	0.0372	0.7633	0.0155	0.0372	0.6774	0.0469	0.0368	0.2022	0.0732	0.0372	0.04901	0.0294	0.0373	0.4299	0.016	0.0374	0.6689
PAM	rs115505614	T	C	5	102422968	0.0533	0.1049	0.0721	0.1455	0.0778	0.0735	0.29	0.1158	0.0729	0.1121	0.0479	0.0728	0.5104	0.0497	0.0738	0.5007	0.1016	0.0737	0.1685	0.119	0.0742	0.1088
PHF15	rs244665	A	G	5	133414622	0.687	0.0401	0.0347	0.2483	0.0236	0.0352	0.5017	-0.0014	0.0352	0.9688	0.0367	0.0347	0.2906	0.0274	0.0352	0.4359	0.0319	0.0352	0.3639	0.023	0.0354	0.5155
PHF15	rs329122	A	G	5	133864599	0.4165	-0.0078	0.0323	0.8097	-0.0183	0.0327	0.5758	-0.0185	0.0326	0.5705	-0.0035	0.0323	0.9136	0.0386	0.0327	0.2381	-0.0086	0.0328	0.7932	-0.0178	0.0329	0.5889
EBF1	rs3934712	C	T	5	157928196	0.1987	0.0254	0.041	0.5358	-0.0054	0.0415	0.8957	-0.0201	0.0415	0.6286	0.0572	0.041	0.1626	0.0492	0.0415	0.2355	0.0173	0.0416	0.677	-0.0047	0.0417	0.9107
RREB1	rs112498319	C	A	6	7035734	0.3981	-0.0077	0.0331	0.8147	-0.0303	0.0335	0.3663	-0.0043	0.0335	0.8988	-0.0179	0.0331	0.589	-0.0281	0.0334	0.4012	-0.0235	0.0335	0.4823	-0.0222	0.0336	0.5101
RREB1	rs9379084	G	A	6	7231843	0.9024	0.0166	0.0537	0.7568	0.057	0.0548	0.298	0.055	0.0545	0.3129	-0.0746	0.054	0.1668	-0.0742	0.0546	0.1737	0.0378	0.0548	0.491	0.0488	0.0549	0.3745
RREB1	rs9505097	C	T	6	7255650	0.773	-0.0217	0.0387	0.5743	-0.0333	0.0394	0.3979	-0.0366	0.0394	0.3523	0.0364	0.0389	0.3497	0.0003	0.0393	0.9933	-0.0336	0.0394	0.3943	-0.0345	0.0395	0.3832
CDKAL1	rs7756992	G	A	6	20679709	0.2896	-0.0002	0.0354	0.995	-0.0254	0.036	0.4815	-0.0133	0.0361	0.7132	0.0119	0.0356	0.7379	0.0158	0.0359	0.6604	-0.0183	0.036	0.6118	-0.0197	0.0361	0.5865
MHC	rs601945	G	A	6	32573415	0.1858	-0.0811	0.0417	0.05198	-0.0724	0.0423	0.08719	-0.0673	0.043	0.1175	-0.0257	0.0419	0.5395	-0.0425	0.0423	0.3161	-0.0885	0.0424	0.03685	-0.0723	0.0426	0.0893
HMGA1	rs77136196	T	C	6	34247047	0.0471	0.1299	0.0795	0.1021	0.0841	0.0802	0.2945	0.1304	0.0803	0.1042	0.0887	0.0791	0.2622	0.151	0.0801	0.05929	0.1149	0.0802	0.1517	0.1169	0.0805	0.1465
HMGA1	rs2233632	T	C	6	34524698	0.6998	0.0141	0.0354	0.6902	0.0188	0.036	0.6025	0.0116	0.036	0.7476	0.0028	0.0356	0.9369	0.0026	0.036	0.9435	0.009	0.036	0.8035	0.0197	0.0362	0.5857
LRFN2	rs34298980	T	C	6	40409243	0.5086	-0.024	0.0349	0.491	-0.0296	0.0353	0.4014	-0.0222	0.0353	0.5294	0.0084	0.0349	0.8094	0.003	0.0353	0.9317	-0.0276	0.0354	0.4346	-0.0292	0.0355	0.4099
VEGFA	rs11967262	G	C	6	43760327	0.4849	-0.0053	0.0322	0.8682	0.0123	0.0327	0.7076	0.0331	0.0325	0.3095	-0.0083	0.0323	0.798	-0.0114	0.0326	0.7278	0.0005	0.0327	0.9889	0.0144	0.0328	0.6619
VEGFA	rs6458354	C	T	6	43814190	0.2575	0.0096	0.0367	0.7932	-0.0038	0.037	0.9175	0.0115	0.037	0.7568	-0.0041	0.0366	0.9101	-0.0192	0.037	0.6039	0.0005	0.0371	0.99	-0.0014	0.0372	0.9701
TFAP2B	rs3798519	C	A	6	50788778	0.1834	0.0378	0.0422	0.3704	0.0164	0.0426	0.7006	0.0477	0.0426	0.2635	0.0481	0.0421	0.2527	0.06	0.0426	0.1584	0.0303	0.0426	0.4774	0.0261	0.0428	0.5424
TFAP2B	rs2465043	G	A	6	51180765	0.6385	-0.0708	0.0342	0.0384	-0.052	0.0347	0.1343	-0.0255	0.0347	0.4628	-0.0452	0.0343	0.1867	-0.0585	0.0346	0.09125	-0.0677	0.0347	0.0511	-0.0445	0.0348	0.2018
BEND3	rs4946812	G	A	6	107431688	0.6581	0.0336	0.0343	0.3276	0.0141	0.0347	0.6844	-0.03	0.0348	0.3886	0.0305	0.0343	0.3752	0.0161	0.0347	0.6424	0.0248	0.0348	0.4751	0.0034	0.0349	0.9228
CENPW	rs11759026	G	A	6	126792095	0.2319	0.0252	0.0384	0.512	0.0126	0.039	0.7472	-0.007	0.0389	0.8562	0.0198	0.0385	0.6065	0.0294	0.0389	0.4504	0.0204	0.039	0.6007	0.0056	0.0391	0.8865
SOGA3	rs2800733	A	G	6	127416930	0.7172	-0.0525	0.0357	0.1411	-0.0327	0.0363	0.3668	-0.0586	0.0362	0.106	-0.0474	0.0358	0.1856	-0.037	0.0362	0.3061	-0.035	0.0363	0.3348	-0.0459	0.0364	0.2075
SLC35D3	rs9494624	A	G	6	137300960	0.3221	0.0242	0.0352	0.4914	0.0298	0.0357	0.4039	-0.003	0.0355	0.9321	-0.0309	0.0352	0.3803	-0.0172	0.0356	0.6291	0.0285	0.0357	0.425	0.014	0.0358	0.6954
MIR3668	rs2982521	A	T	6	139835329	0.3932	-0.0009	0.0329	0.9779	0.0169	0.0334	0.6126	0.0133	0.0333	0.6892	-0.0068	0.0329	0.8376	-0.0049	0.0333	0.8839	0.0082	0.0334	0.8051	0.0115	0.0335	0.7309
MIR3668	rs616279	A	G	6	140249466	0.7419	0.0001	0.0371	0.9975	-0.0247	0.0377	0.511	0.0175	0.0378	0.6444	0.0259	0.0372	0.4859	-0.0093	0.0377	0.805	-0.0087	0.0377	0.8175	-0.0017	0.0379	0.9651
SLC22A3	rs474513	A	G	6	160770312	0.5111	0.0026	0.0322	0.9365	0.004	0.0325	0.9015	0.0044	0.0326	0.8922	0.0001	0.0321	0.9964	-0.0036	0.0325	0.9107	0.0087	0.0325	0.7885	0.0048	0.0326	0.8825
QKI	rs4709746	C	T	6	164133001	0.8698	-0.0572	0.0491	0.2435	-0.0205	0.0497	0.6807	-0.0683	0.0497	0.1693	-0.0575	0.0491	0.2414	-0.0377	0.0497	0.4483	-0.0428	0.0497	0.3891	-0.0457	0.0499	0.3602
DGKB	rs17168486	T	C	7	14898282	0.1928	-0.0255	0.0409	0.5334	-0.0352	0.0415	0.3966	0.0176	0.0416	0.6729	0.0187	0.0411	0.6492	0.031	0.0416	0.4558	-0.0287	0.0416	0.4898	-0.0232	0.0418	0.5782
DGKB	rs10228066	T	C	7	15063569	0.5173	-0.0302	0.0326	0.3549	-0.0181	0.0332	0.5845	-0.0211	0.0332	0.5251	-0.0137	0.0327	0.6756	-0.0085	0.0331	0.798	-0.0338	0.0332	0.3092	-0.0261	0.0333	0.4326
DGKB	rs2908334	T	C	7	15206239	0.652	-0.0212	0.0338	0.5314	0.0057	0.0342	0.8676	-0.0039	0.0343	0.9088	-0.0313	0.0338	0.3542	-0.0467	0.0342	0.1726	-0.0041	0.0343	0.9053	0.0011	0.0345	0.9744
IGF2BP3	rs78840640	G	C	7	23434606	0.0179	0.0953	0.1276	0.4553	0.0506	0.1291	0.6953	0.0692	0.1281	0.5889	0.0449	0.1275	0.7246	0.1708	0.1288	0.185	0.0905	0.1292	0.4838	0.0689	0.1295	0.595
IGF2BP3	rs4279506	G	C	7	23512896	0.6039	-0.0042	0.0345	0.9036	-0.0012	0.035	0.9727	-0.0101	0.035	0.7725	0.0012	0.0346	0.9718	0.0118	0.035	0.7368	-0.0005	0.0351	0.9897	-0.0048	0.0352	0.8912
JAZF1	rs1708302	C	T	7	28198677	0.532	-0.0428	0.0322	0.184	-0.0236	0.0327	0.4715	-0.024	0.0327	0.4632	-0.0487	0.0323	0.1312	-0.0572	0.0327	0.07998	-0.0361	0.0327	0.2696	-0.0289	0.0329	0.3802
CRHR2	rs917195	C	T	7	30728452	0.7772	-0.0199	0.0417	0.6325	0.021	0.0425	0.6218	-0.0198	0.0423	0.6395	-0.0338	0.042	0.4205	-0.0069	0.0422	0.8709	-0.0003	0.0425	0.9938	-0.0041	0.0424	0.9226
GCK	rs878521	A	G	7	44255643	0.2541	0.027	0.0378	0.4748	0.0338	0.0382	0.3765	-0.0306	0.0382	0.423	-0.0487	0.0377	0.1961	-0.0312	0.0382	0.4141	0.0348	0.0382	0.3624	0.0143	0.0384	0.7101
GCK	rs116913033	C	T	7	44365549	0.8337	-0.0117	0.0452	0.7952	-0.0015	0.0458	0.9732	-0.0027	0.0458	0.9525	-0.0228	0.0454	0.6149	-0.0201	0.046	0.6623	-0.0037	0.046	0.9366	0.0052	0.0463	0.9105
FBXL13	rs56376556	T	C	7	102038318	0.0534	0.0068	0.0815	0.9336	0.0906	0.0836	0.2784	0.0288	0.0836	0.7305	-0.0833	0.0825	0.3123	-0.0713	0.0836	0.394	0.0433	0.0836	0.6046	0.0603	0.0841	0.4735
FBXL13	rs11496066	T	C	7	102486254	0.8247	-0.0285	0.0419	0.4961	-0.0167	0.0426	0.6945	-0.0148	0.0425	0.7272	-0.0026	0.042	0.9504	-0.0325	0.0426	0.4455	-0.0206	0.0426	0.6283	-0.0181	0.0428	0.6728
RELN	rs62482405	G	T	7	102987583	0.0786	0.0182	0.0601	0.7622	0.0229	0.0607	0.7062	-0.0052	0.0606	0.932	0.0202	0.0599	0.7354	0.0179	0.0605	0.7667	0.0155	0.0607	0.7987	0.0201	0.0608	0.7415
RELN	rs39328	T	C	7	103444978	0.442	-0.0568	0.0332	0.08734	-0.008	0.0336	0.8126	-0.0307	0.0336	0.3604	-0.053	0.0331	0.11	-0.0434	0.0336	0.1961	-0.0351	0.0336	0.2961	-0.0233	0.0338	0.4892
CTTNBP2	rs6976111	A	C	7	117495667	0.324	-0.0066	0.0343	0.8477	0.0361	0.0347	0.2986	-0.0057	0.0348	0.8708	-0.049	0.0343	0.1529	-0.0501	0.0347	0.1492	0.0136	0.0348	0.696	0.0149	0.0349	0.6702
KLF14	rs2268382	C	A	7	130027037	0.3419	0.0252	0.0348	0.4677	0.028	0.0352	0.4263	0.0345	0.0351	0.3265	0.0215	0.0348	0.5357	0.0203	0.0351	0.5633	0.0284	0.0352	0.42	0.032	0.0353	0.3654
KLF14	rs1562396	G	A	7	130457914	0.2977	-0.0177	0.0382	0.644	0.0146	0.0388	0.7066	0.0121	0.0388	0.7549	-0.039	0.0383	0.3095	-0.0405	0.0388	0.2976	-0.0032	0.0388	0.9347	0.0087	0.0391	0.8237
AOC1	rs62492368	A	G	7	150537635	0.3212	0.0806	0.0352	0.02192	0.0501	0.0358	0.1618	0.0841	0.0358	0.01875	0.0203	0.0354	0.5668	0.0646	0.0358	0.07148	0.0689	0.0359	0.05454	0.0761	0.036	0.03472
MNX1	rs6459733	G	C	7	156930550	0.6941	-0.0148	0.0362	0.6825	0.0032	0.0367	0.9315	-0.0616	0.0365	0.09147	-0.0099	0.0362	0.7843	0.0062	0.0367	0.8666	-0.0113	0.0367	0.7587	-0.0242	0.0369	0.5119
MSRA	rs17689007	G	A	8	9974824	0.5361	0.036	0.0322	0.2642	0.0341	0.0327	0.2963	-0.0158	0.033	0.6316	0.0164	0.0323	0.6113	0.0276	0.0327	0.3991	0.0375	0.0327	0.2514	0.0147	0.0329	0.6555
XKR6	rs57327348	A	T	8	10808687	0.7784	0.0138	0.0408	0.7351	0.0055	0.0415	0.895	0.0392	0.0415	0.3448	0.0066	0.041	0.873	0.0081	0.0415	0.8452	0.0162	0.0416	0.6972	0.0192	0.0417	0.6446
LPL	rs10096633	C	T	8	19830921	0.884	-0.0173	0.0507	0.7324	-0.033	0.0513	0.5194	0.0065	0.0512	0.8991	0.0126	0.0506	0.8037	-0.0175	0.0511	0.7321	-0.0232	0.0512	0.6512	-0.0146	0.0514	0.7765
PURG	rs10954772	T	C	8	30863938	0.308	0.0185	0.0355	0.6021	-0.0091	0.036	0.7993	-0.02	0.0359	0.5777	0.0328	0.0355	0.3563	0.0363	0.0359	0.3111	0.0053	0.036	0.8829	-0.008	0.0361	0.825
ANK1	rs13262861	C	A	8	41508577	0.832	0.0268	0.044	0.5423	0.0632	0.0446	0.1568	0.0696	0.0446	0.1184	-0.0368	0.0441	0.4043	-0.0187	0.0446	0.6757	0.0401	0.0447	0.3692	0.0604	0.0448	0.1773
ANK1	rs4736819	T	C	8	41509915	0.5607	0.0304	0.0321	0.3438	0.0494	0.0325	0.1285	0.0257	0.0325	0.4282	-0.0146	0.0321	0.6498	-0.0091	0.0325	0.7802	0.0372	0.0325	0.2527	0.043	0.0326	0.1873
ANK1	rs148766658	C	T	8	41552046	0.0362	0.0444	0.0865	0.6079	0.1563	0.088	0.07576	0.0452	0.088	0.6075	-0.0825	0.0869	0.3425	0.0119	0.0877	0.8926	0.1037	0.0881	0.2393	0.1221	0.0882	0.1664
TP53INP1	rs11786992	A	C	8	95685147	0.6696	-0.0344	0.0341	0.3121	0.0097	0.0347	0.7796	-0.0013	0.0346	0.9695	-0.0267	0.0343	0.4361	0.0014	0.0347	0.967	-0.0135	0.0347	0.6978	0.003	0.0349	0.9312
TP53INP1	rs10097617	T	C	8	95961626	0.5279	0.0342	0.0324	0.2916	0.0502	0.0329	0.1265	-0.0005	0.0329	0.9882	-0.0042	0.0325	0.8964	0.0429	0.0328	0.1917	0.0434	0.0329	0.1872	0.0328	0.033	0.3201
TP53INP1	rs187936726	G	A	8	96092422	0.03	-0.0979	0.0986	0.3209	-0.1588	0.0999	0.1119	-0.0631	0.0995	0.5262	0.0811	0.0991	0.4129	-0.0638	0.1	0.523	-0.1498	0.1004	0.1357	-0.1305	0.1006	0.1944
CPQ	rs149364428	A	G	8	97737741	0.012	-0.0081	0.1604	0.9599	-0.1736	0.1608	0.2804	-0.0015	0.1626	0.9926	0.1491	0.1588	0.3478	0.0865	0.1622	0.5936	-0.0817	0.1609	0.6115	-0.0721	0.1631	0.6584
TRHR	rs12680028	C	G	8	110123183	0.5627	0.048	0.0324	0.1384	0.0037	0.0328	0.9109	-0.035	0.0327	0.2842	0.0517	0.0324	0.111	0.0425	0.0328	0.1942	0.0304	0.0329	0.3542	-0.0021	0.033	0.9495
SLC30A8	rs3802177	G	A	8	118185025	0.6843	-0.0298	0.0349	0.3928	0.0126	0.0353	0.722	0	0.0353	0.9997	-0.0532	0.0348	0.1265	-0.0533	0.0353	0.1303	-0.0156	0.0353	0.6597	-0.0036	0.0355	0.92
SLC30A8	rs80244329	G	A	8	118404672	0.9742	0.1316	0.1233	0.2857	0.0862	0.1249	0.4903	0.1247	0.125	0.3182	0.0614	0.1234	0.6187	0.1182	0.1245	0.3425	0.1058	0.125	0.3973	0.1214	0.1252	0.3322
CASC11	rs17772814	G	A	8	128711742	0.917	-0.1285	0.0716	0.07272	-0.048	0.0726	0.5085	-0.0259	0.0726	0.721	-0.1124	0.0717	0.1171	-0.1376	0.0725	0.05771	-0.0914	0.0726	0.208	-0.0641	0.0729	0.3795
PVT1	rs1561927	C	T	8	129568078	0.2889	-0.02	0.0359	0.5779	-0.0146	0.0363	0.6871	0.0372	0.0363	0.3059	-0.0048	0.0359	0.8944	-0.0228	0.0363	0.5296	-0.0202	0.0364	0.5787	0.0029	0.0365	0.9363
BOP1	rs4977213	C	T	8	145507304	0.3872	0.0155	0.0325	0.6343	-0.0178	0.033	0.5903	0.0032	0.033	0.9223	0.0182	0.0326	0.5772	0.0312	0.0329	0.3427	-0.0038	0.033	0.9093	-0.0075	0.0331	0.8205
BOP1	rs12719778	T	C	8	145879883	0.5367	0.0241	0.0327	0.46	-0.0027	0.0332	0.934	0.0073	0.0332	0.8258	0.0166	0.0327	0.6116	0.0151	0.0331	0.6477	0.0128	0.0332	0.7001	0.0085	0.0333	0.7994
GLIS3	rs510807	A	C	9	3965689	0.4844	0.0215	0.0331	0.5161	0.0662	0.0335	0.04782	0.0687	0.0334	0.03945	-0.0371	0.0331	0.2616	0.0108	0.0335	0.7463	0.0428	0.0336	0.2022	0.063	0.0336	0.06094
GLIS3	rs79103584	T	A	9	4243045	0.9866	-0.126	0.1391	0.3651	-0.1575	0.1411	0.2643	-0.1895	0.1408	0.1783	0.1185	0.1393	0.3951	-0.0234	0.1406	0.8679	-0.1576	0.1412	0.2644	-0.193	0.1413	0.1721
GLIS3	rs10974438	C	A	9	4291928	0.3591	-0.0581	0.034	0.08741	-0.0381	0.0344	0.2681	0.0188	0.0344	0.5856	-0.0419	0.034	0.2184	-0.047	0.0344	0.1716	-0.0574	0.0345	0.09568	-0.0233	0.0346	0.5004
HAUS6	rs7022807	G	A	9	19067833	0.394	0.0057	0.0329	0.862	0.0135	0.0333	0.6846	-0.0065	0.0333	0.8456	-0.0112	0.033	0.7349	-0.0159	0.0333	0.634	0.0064	0.0334	0.8485	0.0011	0.0335	0.9738
FOCAD	rs7867635	C	T	9	20241069	0.4002	0.0266	0.0349	0.4456	0.0306	0.0353	0.3856	0.0267	0.0352	0.4493	-0.011	0.0349	0.7521	0.0282	0.0353	0.4239	0.0342	0.0354	0.3337	0.0323	0.0355	0.3621
FOCAD	rs7847880	C	T	9	20662703	0.8291	0.0555	0.0428	0.1953	0.0861	0.0433	0.04667	0.0824	0.0433	0.05711	-0.0333	0.0428	0.4372	-0.0233	0.0432	0.5903	0.0872	0.0434	0.04424	0.0896	0.0435	0.03913
CDKN2A/B	rs1412830	C	T	9	22043612	0.5879	-0.0446	0.0338	0.1872	-0.0448	0.0342	0.1897	-0.0165	0.0341	0.6289	0.0008	0.0338	0.9815	-0.0358	0.0342	0.2951	-0.0431	0.0343	0.2088	-0.0396	0.0344	0.2496
CDKN2A/B	rs76011118	A	G	9	22133773	0.0322	-0.0383	0.1113	0.7309	-0.0657	0.1127	0.5598	-0.1816	0.1119	0.1046	0.1076	0.1111	0.333	0.1043	0.1121	0.3519	-0.0643	0.1126	0.5676	-0.1018	0.1128	0.3672
CDKN2A/B	rs10811660	G	A	9	22134068	0.8378	-0.0745	0.0435	0.08722	-0.0666	0.0442	0.1314	-0.084	0.044	0.05603	-0.0543	0.0436	0.2127	-0.039	0.044	0.3756	-0.0791	0.0441	0.07314	-0.0826	0.0442	0.06166
CDKN2A/B	rs10757283	T	C	9	22134172	0.405	0.0534	0.0327	0.1026	0.0699	0.0332	0.03514	0.0358	0.0332	0.2819	0.0294	0.0328	0.3712	0.0483	0.0332	0.1454	0.0644	0.0333	0.05274	0.0638	0.0334	0.05584
CDKN2A/B	rs1333052	A	C	9	22157908	0.6628	0.0478	0.0348	0.1696	0.0518	0.0353	0.1416	0.0551	0.0353	0.118	-0.0073	0.0348	0.8342	0.0073	0.0353	0.8371	0.0572	0.0353	0.1053	0.0591	0.0355	0.09582
CDKN2A/B	rs1575972	T	A	9	22301092	0.9724	-0.1756	0.1018	0.08438	-0.0671	0.1028	0.5141	-0.1361	0.1026	0.185	-0.1474	0.1019	0.1479	-0.1254	0.103	0.2235	-0.1554	0.1033	0.1324	-0.1352	0.1036	0.1917
LINGO2	rs1412234	C	T	9	28410683	0.3084	0.0078	0.0356	0.8266	0.0219	0.036	0.5429	0.0493	0.0361	0.1718	-0.0207	0.0356	0.5605	-0.0008	0.0361	0.9816	0.0199	0.036	0.5816	0.0329	0.0363	0.3644
UBAP2	rs12001437	C	T	9	34074476	0.3555	0.0103	0.033	0.7558	-0.0111	0.0336	0.7416	0.0171	0.0335	0.6089	0.0341	0.0332	0.3038	0.0093	0.0335	0.7817	-0.0043	0.0337	0.8976	-0.0059	0.0337	0.8606
MTND2P8	rs11137820	C	G	9	81359113	0.5822	-0.0201	0.0337	0.5512	-0.04	0.0342	0.2424	-0.0141	0.0342	0.6801	-0.0043	0.0338	0.8999	-0.0295	0.0342	0.3887	-0.0342	0.0342	0.3181	-0.0333	0.0344	0.333
TLE4	rs17791513	A	G	9	81905590	0.9283	-0.0548	0.0642	0.3936	-0.0509	0.0653	0.435	-0.0047	0.0649	0.9423	-0.0299	0.0644	0.6419	-0.0335	0.065	0.6064	-0.0544	0.0652	0.4042	-0.03	0.0654	0.6466
TLE1	rs2796441	G	A	9	84308948	0.5927	0.0729	0.0334	0.02887	0.049	0.0339	0.1487	0.021	0.0338	0.535	0.0401	0.0335	0.2318	0.0507	0.0339	0.1351	0.0657	0.0339	0.05298	0.0515	0.0341	0.1311
ZNF169	rs55653563	A	C	9	97001682	0.7529	0.0357	0.0375	0.3412	0.0333	0.038	0.3805	0.0684	0.0379	0.07143	0.0136	0.0376	0.7168	0.0159	0.038	0.6759	0.0397	0.0381	0.298	0.0529	0.0382	0.1665
ABO	rs505922	C	T	9	136149229	0.3537	-0.0033	0.0337	0.9215	-0.0067	0.0342	0.8439	-0.014	0.0342	0.6832	0.0015	0.0338	0.9658	-0.0074	0.0341	0.8287	-0.0038	0.0342	0.9107	-0.0095	0.0343	0.781
GPSM1	rs78403475	G	C	9	139235606	0.8994	-0.1278	0.0549	0.02003	-0.1378	0.0561	0.0141	-0.1033	0.056	0.06511	-0.0149	0.0556	0.7888	-0.089	0.0561	0.1129	-0.149	0.0562	8.0×10-3	-0.1356	0.0564	0.01618
GPSM1	rs28505901	G	A	9	139241030	0.7458	0.0557	0.037	0.1326	0.0859	0.0376	0.02237	0.0542	0.0375	0.1483	-0.0386	0.0372	0.2988	-0.0014	0.0376	0.9696	0.0691	0.0376	0.06621	0.0765	0.0377	0.04266
GPSM1	rs11793035	C	T	9	139507212	0.3411	0.007	0.0371	0.8497	-0.009	0.0377	0.8123	0.0184	0.0376	0.625	-0.001	0.0373	0.978	0.0044	0.0377	0.9079	-0.002	0.0378	0.9586	0.0034	0.0379	0.9276
CDC123/CAMK1D	rs11257655	T	C	10	12307894	0.2287	0.0034	0.0389	0.9297	-0.0149	0.0396	0.7062	0.0116	0.0395	0.7678	0.0474	0.0391	0.2253	0.0111	0.0395	0.7796	-0.0043	0.0396	0.9129	-0.0012	0.0397	0.9766
NEUROG3	rs177045	G	A	10	71321279	0.3062	-0.0243	0.0342	0.4775	-0.0252	0.0346	0.4657	-0.0402	0.0345	0.2443	-0.0262	0.0342	0.4436	-0.0286	0.0346	0.4084	-0.0337	0.0347	0.3304	-0.0338	0.0348	0.3315
NEUROG3	rs61850200	C	G	10	71321658	0.2701	0.0228	0.0381	0.5502	-0.0014	0.0386	0.972	0.0267	0.0386	0.489	0.0413	0.0381	0.2791	0.021	0.0386	0.5865	0.0182	0.0386	0.6383	0.009	0.0388	0.816
NEUROG3	rs41277236	T	C	10	71332301	0.0377	-0.0204	0.1052	0.8461	0.1058	0.107	0.3227	0.1219	0.1068	0.254	-0.1393	0.1056	0.1872	-0.0447	0.1066	0.6747	0.0679	0.107	0.5257	0.0978	0.1071	0.3611
NEUROG3	rs2642588	G	T	10	71466578	0.6892	0.0141	0.0343	0.6817	0.024	0.0348	0.4909	0.0431	0.0347	0.2148	-0.0133	0.0344	0.6996	0.0175	0.0348	0.6154	0.0237	0.0349	0.4957	0.0313	0.035	0.3715
ZMIZ1	rs703972	G	C	10	80952826	0.5385	-0.004	0.033	0.9037	0.0035	0.0334	0.9164	0.0003	0.0334	0.9935	-0.0205	0.0331	0.5349	-0.0333	0.0334	0.3181	-0.0101	0.0335	0.7622	-0.0054	0.0335	0.8721
ZMIZ1	rs1317617	G	A	10	81096589	0.794	0.0544	0.0394	0.1669	0.0031	0.0401	0.9385	0.045	0.04	0.2611	0.0945	0.0395	0.01677	0.0912	0.0399	0.02229	0.0331	0.0401	0.4091	0.0232	0.0402	0.5645
PTEN	rs11202627	T	C	10	89769340	0.142	0.0814	0.0467	0.08176	0.1038	0.0472	0.02781	0.0992	0.0473	0.03582	-0.0158	0.0467	0.7342	0.014	0.0473	0.7671	0.0962	0.0473	0.04189	0.1066	0.0475	0.02479
HHEX/IDE	rs7078559	T	C	10	93924663	0.5598	0.0444	0.0328	0.1762	0.0692	0.0333	0.03744	0.0756	0.0334	0.02343	-0.0148	0.0329	0.6521	0.0233	0.0334	0.4855	0.0622	0.0333	0.06183	0.0763	0.0335	0.02266
HHEX/IDE	rs10882101	T	C	10	94462427	0.5826	0.0099	0.0324	0.7608	0.0054	0.0329	0.8703	0.0202	0.0329	0.5388	0.0105	0.0326	0.748	0.0294	0.0329	0.372	0.0115	0.033	0.7277	0.0131	0.0331	0.6922
HHEX/IDE	rs1112718	A	G	10	94479107	0.6075	-0.0256	0.0326	0.433	-0.0154	0.0331	0.6427	-0.0082	0.0332	0.8056	-0.008	0.0327	0.8076	-0.0087	0.0331	0.7929	-0.0231	0.0331	0.4848	-0.0152	0.0333	0.6477
TCF7L2	rs7918400	T	C	10	114703136	0.4664	0.0031	0.0331	0.9258	0.0125	0.0335	0.7092	0.0514	0.0335	0.1246	-0.0211	0.0331	0.5238	-0.0141	0.0335	0.6735	0.008	0.0335	0.8109	0.0249	0.0337	0.4597
TCF7L2	rs184509201	C	G	10	114740337	0.9823	0.0547	0.1248	0.6611	0.054	0.1253	0.6665	-0.1214	0.1261	0.3357	-0.0014	0.1238	0.9912	0.0686	0.1256	0.5852	0.0621	0.1254	0.6201	-0.0094	0.1264	0.9407
TCF7L2	rs180988137	G	A	10	114751173	0.0115	0.298	0.1923	0.1211	0.4975	0.1931	0.009998	0.0931	0.1929	0.6294	-0.2107	0.1907	0.2691	-0.0201	0.1925	0.9168	0.4351	0.1931	0.02421	0.3982	0.1933	0.03933
TCF7L2	rs78025551	C	G	10	114757956	0.8566	-0.0273	0.049	0.5766	-0.0235	0.0497	0.6367	-0.0421	0.0496	0.3969	-0.0143	0.0491	0.77	-0.0199	0.0497	0.6888	-0.0344	0.0497	0.4885	-0.0338	0.0499	0.4987
TCF7L2	rs7903146	T	C	10	114758349	0.2776	0.0021	0.0359	0.953	0.058	0.0364	0.1109	-0.0288	0.0363	0.4287	-0.0689	0.0359	0.05476	-0.0296	0.0364	0.4157	0.0311	0.0364	0.3926	0.0181	0.0366	0.6218
TCF7L2	rs34855922	A	G	10	114871594	0.7085	0.0514	0.0402	0.201	0.0019	0.0407	0.9626	0.0137	0.0406	0.7362	0.0831	0.0402	0.03858	0.0226	0.0407	0.579	0.0247	0.0407	0.5449	0.0117	0.0409	0.774
WDR11	rs72631105	A	G	10	122915345	0.189	-0.0115	0.0449	0.7984	-0.0288	0.0454	0.5255	-0.035	0.0455	0.4411	0.019	0.0448	0.672	-0.0099	0.0454	0.8279	-0.0296	0.0454	0.5142	-0.0378	0.0457	0.4084
PLEKHA1	rs2280141	T	G	10	124193181	0.5337	0.0137	0.0323	0.6715	0.0097	0.0327	0.7665	-0.0256	0.0327	0.4337	-0.0031	0.0324	0.9239	0.0079	0.0327	0.8099	0.0051	0.0328	0.876	-0.0065	0.0329	0.8431
INS/IGF2	rs12802972	A	G	11	1704596	0.413	-0.0125	0.0333	0.7087	-0.0008	0.0338	0.9801	-0.0013	0.0339	0.9699	-0.0385	0.0333	0.2477	-0.0436	0.0337	0.1961	-0.011	0.0338	0.7447	-0.0073	0.034	0.8293
INS/IGF2	rs11042596	G	T	11	2118860	0.6519	0.0138	0.0351	0.6942	0.0593	0.0355	0.09485	0.0243	0.0355	0.4937	-0.0565	0.035	0.1068	-0.0601	0.0355	0.0906	0.0332	0.0356	0.3501	0.045	0.0357	0.2077
INS/IGF2	rs4929965	A	G	11	2197286	0.4125	-0.0652	0.0335	0.05151	-0.0539	0.034	0.1135	-0.0668	0.0341	0.0501	-0.0164	0.0336	0.6257	-0.0785	0.0341	0.02114	-0.0724	0.034	0.03349	-0.072	0.0343	0.03547
KCNQ1	rs4930091	C	T	11	2372356	0.7465	-0.0025	0.0373	0.9463	-0.0316	0.0377	0.4022	0.0172	0.0377	0.6481	0.0645	0.0373	0.08343	0.0725	0.0377	0.0543	-0.0108	0.0378	0.7763	-0.0089	0.0379	0.8152
KCNQ1	rs2283164	A	G	11	2579163	0.9502	0.0982	0.0809	0.2252	0.0681	0.0818	0.4055	0.1329	0.0814	0.1026	0.1021	0.0808	0.2065	0.1046	0.0816	0.1999	0.102	0.0819	0.213	0.1117	0.0821	0.1736
KCNQ1	rs80102379	G	T	11	2634177	0.9878	0.0762	0.1999	0.7031	-0.0333	0.2006	0.8681	0.0097	0.1968	0.9607	0.176	0.2018	0.3831	0.0124	0.2033	0.9513	0.0117	0.2044	0.9545	-0.0091	0.2045	0.9645
KCNQ1	rs231349	T	C	11	2672821	0.0893	-0.0712	0.0654	0.2762	-0.0323	0.0662	0.6255	0.0221	0.0659	0.7376	-0.0394	0.0654	0.5468	0.0001	0.0661	0.9984	-0.0481	0.0664	0.4685	-0.0234	0.0664	0.7249
KCNQ1	rs231361	A	G	11	2691500	0.2679	-0.0128	0.0381	0.7373	0.0437	0.0386	0.2574	0.0471	0.0385	0.2215	-0.0626	0.0381	0.1009	-0.0572	0.0386	0.1382	0.0159	0.0387	0.6812	0.034	0.0388	0.3811
KCNQ1	rs2283220	A	G	11	2755548	0.6801	0.0333	0.0351	0.3433	0.0084	0.0357	0.8137	0.0309	0.0358	0.3884	0.04	0.0353	0.2565	0.0395	0.0357	0.2695	0.0253	0.0357	0.4798	0.0189	0.0359	0.6
KCNQ1	rs234853	G	A	11	2850828	0.2275	-0.0733	0.0386	0.05752	-0.0268	0.0391	0.4924	-0.0543	0.0391	0.1647	-0.0608	0.0386	0.1155	-0.037	0.039	0.3426	-0.0568	0.0391	0.1468	-0.0456	0.0392	0.2451
KCNQ1	rs2237895	C	A	11	2857194	0.4356	0.0212	0.0325	0.5137	-0.0034	0.0328	0.9167	-0.0117	0.0328	0.7214	0.0212	0.0325	0.5146	-0.0081	0.0328	0.8044	0.015	0.0329	0.648	0.0006	0.033	0.9861
KCNQ1	rs2237897	C	T	11	2858546	0.9637	-0.0698	0.0854	0.4143	-0.089	0.0867	0.3047	-0.0745	0.0866	0.3894	0.0225	0.0856	0.7931	-0.0319	0.0864	0.7117	-0.0747	0.0867	0.3891	-0.0804	0.0869	0.3545
KCNQ1	rs445084	G	A	11	2908754	0.3884	0.0058	0.0323	0.8585	-0.0106	0.0329	0.7482	0.0094	0.0327	0.7742	0.0311	0.0325	0.3387	0.0281	0.0328	0.3928	-0.0037	0.0329	0.9095	-0.0051	0.033	0.8768
PDE3B	rs141521721	A	C	11	14763828	0.0211	-0.1763	0.118	0.1352	-0.1366	0.1186	0.2495	-0.0878	0.1185	0.4587	-0.0259	0.117	0.8245	-0.0296	0.1182	0.802	-0.1702	0.1186	0.1513	-0.1417	0.1188	0.2329
KCNJ11	rs5213	C	T	11	17408404	0.38	0.0096	0.0334	0.7741	0.0224	0.034	0.5095	0.023	0.0339	0.4973	-0.0166	0.0335	0.6211	-0.0061	0.0339	0.8579	0.0184	0.034	0.5871	0.0219	0.0341	0.5217
METTL15	rs4923543	A	G	11	28534898	0.3461	-0.0066	0.0339	0.8466	0.0001	0.0343	0.9987	-0.0023	0.0344	0.9462	-0.0157	0.0339	0.6434	-0.014	0.0343	0.6841	-0.0008	0.0344	0.9826	-0.0003	0.0345	0.992
QSER1	rs7943101	T	C	11	32460873	0.1523	0.0025	0.0454	0.9569	-0.0046	0.0459	0.9198	-0.0377	0.046	0.4119	-0.0111	0.0453	0.8069	0.0326	0.0458	0.4764	-0.0122	0.0459	0.7904	-0.0264	0.0461	0.5668
QSER1	rs145678014	G	T	11	32927778	0.9499	0.1968	0.076	0.009582	0.0985	0.0766	0.1986	0.0116	0.0767	0.8794	0.1433	0.0757	0.05829	0.1475	0.0764	0.0534	0.1575	0.0766	0.03975	0.0913	0.0769	0.2349
PDHX	rs286925	A	G	11	34642668	0.1698	-0.1206	0.0437	5.7×10-3	-0.0887	0.0443	0.04539	-0.06	0.0444	0.1766	-0.0397	0.0439	0.3662	-0.0516	0.0444	0.2451	-0.1174	0.0443	8.1×10-3	-0.0908	0.0445	0.04145
PDHX	rs2767036	C	A	11	34982148	0.2916	-0.0045	0.0353	0.8987	-0.0293	0.0358	0.4125	-0.015	0.0357	0.6742	0.0519	0.0353	0.1416	0.0178	0.0358	0.6186	-0.0151	0.0358	0.6733	-0.0225	0.036	0.532
HSD17B12	rs1061810	A	C	11	43877934	0.2859	0.0131	0.0363	0.7183	-0.0339	0.0369	0.3581	-0.0519	0.0368	0.1585	0.0663	0.0364	0.0687	0.0602	0.0369	0.1027	-0.0057	0.0369	0.8784	-0.0422	0.0371	0.2548
CRY2	rs7115753	A	G	11	45912013	0.4566	-0.0051	0.0336	0.8787	-0.0035	0.0341	0.9181	-0.007	0.034	0.8373	0.0257	0.0336	0.4453	-0.0052	0.034	0.8795	-0.0047	0.034	0.8893	-0.0086	0.0342	0.8025
CELF1	rs7124681	A	C	11	47529947	0.4004	0.0457	0.0327	0.1627	0.0408	0.0333	0.2195	0.0361	0.0333	0.2778	0.0257	0.0328	0.4339	0.0469	0.0332	0.1576	0.0453	0.0333	0.1732	0.0498	0.0334	0.1355
MAP3K11	rs1783541	T	C	11	65294799	0.1917	-0.0194	0.0407	0.6339	0.0139	0.0412	0.7359	0.0258	0.0414	0.533	-0.0751	0.0407	0.06509	-0.0347	0.0413	0.4012	-0.0017	0.0413	0.9664	0.0163	0.0416	0.6955
CCND1	rs61881115	G	A	11	68997225	0.8357	-0.037	0.0443	0.4035	-0.0544	0.0449	0.2259	-0.0575	0.0448	0.1992	0.0039	0.0443	0.929	-0.0242	0.0448	0.5883	-0.058	0.0449	0.196	-0.0655	0.045	0.1457
CCND1	rs11820019	T	C	11	69448758	0.9728	0.1314	0.1081	0.2244	0.1358	0.1093	0.2137	0.1027	0.1088	0.3454	-0.0303	0.1078	0.7791	0.0115	0.109	0.9162	0.1327	0.1094	0.2249	0.1452	0.1095	0.1849
CENTD2/ARAP1	rs77464186	A	C	11	72460398	0.8211	-0.0746	0.0425	0.0789	-0.0212	0.0431	0.6226	-0.0253	0.0429	0.5556	-0.0626	0.0426	0.1417	-0.0704	0.043	0.1017	-0.057	0.0431	0.1868	-0.0461	0.0433	0.2875
MTNR1B	rs10830963	G	C	11	92708710	0.2843	-0.0446	0.0368	0.2254	0.0157	0.0374	0.6754	0.0174	0.0373	0.6404	-0.1083	0.0369	3.3×10-3	-0.0496	0.0373	0.1836	-0.0213	0.0374	0.5698	0.0041	0.0375	0.9134
MTNR1B	rs57235767	C	T	11	93013531	0.7056	0.0471	0.0349	0.1774	0.0331	0.0354	0.3486	0.0517	0.0354	0.1442	0.0166	0.0349	0.6335	0.0135	0.0353	0.7021	0.0371	0.0354	0.2947	0.0491	0.0355	0.1673
ETS1	rs10893829	T	C	11	128042575	0.8647	0.0542	0.0472	0.2513	0.0986	0.0478	0.03911	0.0732	0.0477	0.1252	-0.0409	0.0472	0.3872	0.0331	0.0478	0.4886	0.0717	0.0478	0.134	0.0899	0.048	0.06102
ETS1	rs10750397	A	G	11	128234144	0.2731	0.0459	0.0364	0.2073	0.0652	0.0369	0.07706	0.0159	0.0368	0.665	0.0201	0.0364	0.5809	0.0407	0.0368	0.2696	0.0578	0.0369	0.1176	0.0566	0.037	0.1264
ETS1	rs67232546	T	C	11	128398938	0.1992	0.0527	0.0418	0.2071	0.0492	0.0423	0.2444	-0.018	0.0423	0.6706	-0.0115	0.0418	0.784	0.0598	0.0423	0.1569	0.0469	0.0423	0.2676	0.0255	0.0425	0.5483
ETS1	rs112595469	T	C	11	128583975	0.0381	0.0326	0.0935	0.7272	-0.0704	0.0944	0.4559	0.0437	0.0944	0.6431	-0.0041	0.0935	0.9646	-0.004	0.0945	0.966	-0.0268	0.0948	0.7772	-0.0258	0.095	0.7855
CCND2	rs10848958	C	T	12	4031104	0.7966	0.0205	0.0516	0.6912	-0.0984	0.0525	0.06077	-0.051	0.0525	0.3306	0.1579	0.0517	2.3×10-3	0.1512	0.0523	3.8×10-3	-0.041	0.0526	0.4352	-0.0695	0.0527	0.187
CCND2	rs11063028	C	T	12	4300172	0.1737	0.0674	0.0426	0.1135	0.0154	0.0431	0.721	0.0076	0.0431	0.8608	0.0884	0.0426	0.03784	0.0916	0.0431	0.03344	0.0424	0.0432	0.3265	0.0161	0.0434	0.7107
CCND2	rs4238013	C	T	12	4376089	0.2156	0.0117	0.04	0.7688	0.0389	0.0405	0.3377	0.0355	0.0404	0.3786	-0.0266	0.04	0.5058	-0.0358	0.0405	0.3761	0.035	0.0406	0.3885	0.0394	0.0407	0.3324
CCND2	rs3217792	C	T	12	4384696	0.9077	-0.0884	0.0669	0.1862	-0.0314	0.0676	0.6423	-0.0597	0.0675	0.3763	-0.0617	0.0667	0.3546	-0.0485	0.0674	0.4721	-0.0515	0.0676	0.446	-0.052	0.0678	0.4428
CCND2	rs76895963	T	G	12	4384844	0.9707	0.0105	0.1153	0.9272	0.0649	0.1163	0.5767	-0.04	0.1167	0.7316	-0.0669	0.1148	0.56	0.0343	0.1163	0.7684	0.0141	0.1163	0.9037	0.0283	0.117	0.8087
CCND2	rs3217860	G	A	12	4399050	0.2367	0.0249	0.0442	0.5738	0.0324	0.0449	0.4702	0.0503	0.0448	0.2614	-0.0175	0.0444	0.6926	0.0072	0.0448	0.8726	0.0363	0.0449	0.4193	0.0505	0.0451	0.2626
CDKN1B	rs2066827	G	T	12	12871099	0.233	-0.0282	0.0542	0.6025	-0.0674	0.0548	0.2184	0.0162	0.0546	0.7675	0.0481	0.0541	0.3743	-0.0164	0.0547	0.7639	-0.0453	0.0549	0.4088	-0.0348	0.055	0.5264
ITPR2	rs718314	G	A	12	26453283	0.2438	0.0059	0.0382	0.8771	-0.036	0.0386	0.3517	-0.0281	0.0386	0.4668	0.0296	0.0381	0.4379	-0.004	0.0387	0.9184	-0.0152	0.0387	0.6946	-0.0261	0.0389	0.5018
KLHDC5	rs10842994	C	T	12	27965150	0.8077	-0.0101	0.0416	0.8082	0.0025	0.0422	0.9526	-0.0143	0.0422	0.7352	-0.0136	0.0416	0.7444	-0.0026	0.0421	0.9507	-0.0026	0.0422	0.95	-0.0063	0.0424	0.8814
HMGA2	rs2258238	T	A	12	66221060	0.0951	0.0916	0.058	0.1145	0.0597	0.0585	0.3074	0.0061	0.0584	0.917	0.076	0.0579	0.1892	0.0774	0.0585	0.1863	0.079	0.0587	0.1781	0.0509	0.0589	0.387
HMGA2	rs1042725	T	C	12	66358347	0.4516	0.0565	0.0326	0.08245	0.0604	0.0329	0.06615	0.0405	0.0329	0.2183	0.0194	0.0325	0.5513	0.0568	0.0328	0.08378	0.0674	0.0329	0.04041	0.0612	0.033	0.06399
TSPAN8/LGR5	rs1796330	G	C	12	71522953	0.5793	0.032	0.0328	0.3301	0.0075	0.0334	0.8221	-0.0329	0.0333	0.3237	0.0248	0.033	0.4513	0.0157	0.0334	0.6393	0.0247	0.0334	0.4596	0.0015	0.0336	0.9647
USP44	rs2197973	T	C	12	95928560	0.51	0.0057	0.0319	0.8589	0.0269	0.0323	0.404	-0.0035	0.0324	0.9141	-0.0308	0.0319	0.3336	-0.0009	0.0323	0.9767	0.0177	0.0323	0.5839	0.0093	0.0325	0.7748
RMST	rs77864822	A	G	12	97848775	0.9349	0.057	0.0688	0.4074	0.0301	0.07	0.667	-0.0518	0.0698	0.4577	0.0085	0.0691	0.9017	0.0571	0.0698	0.413	0.0363	0.07	0.6038	0.0126	0.0702	0.8579
WSCD2	rs1426371	G	A	12	108629780	0.7363	0.0341	0.0382	0.3722	-0.0056	0.0387	0.8843	0.0255	0.0386	0.5089	0.0311	0.0382	0.4154	0.0405	0.0386	0.2936	0.0095	0.0387	0.8065	0.0078	0.0388	0.8399
KSR2	rs34965774	A	G	12	118412373	0.135	-0.0288	0.0487	0.5537	0.0151	0.0496	0.7606	0.0019	0.0494	0.9695	-0.0761	0.0489	0.1198	-0.0407	0.0496	0.4121	-0.0109	0.0496	0.8257	0.005	0.0499	0.9202
KSR2	rs12578639	A	T	12	118489636	0.8297	-0.0282	0.0421	0.5024	-0.0042	0.0425	0.9214	0.0282	0.0424	0.5061	-0.0152	0.0421	0.7186	-0.0316	0.0425	0.4565	-0.0184	0.0426	0.6657	-0.0007	0.0427	0.9876
HNF1A	rs11065299	A	G	12	121297815	0.0766	0.0076	0.0627	0.9037	0.0152	0.0632	0.81	-0.0174	0.0633	0.7832	-0.007	0.0624	0.911	-0.0264	0.0633	0.6766	0.0101	0.0633	0.8737	0.0023	0.0636	0.9708
HNF1A	rs73226260	G	A	12	121380541	0.9692	-0.0113	0.0936	0.9035	0.1267	0.0968	0.1908	0.1014	0.0962	0.2918	-0.1038	0.0958	0.2782	0.037	0.097	0.703	0.0683	0.0971	0.4817	0.1156	0.0975	0.2356
HNF1A	rs1800574	T	C	12	121416864	0.029	0.0961	0.0977	0.3253	0.1034	0.0986	0.294	0.0598	0.0983	0.5426	0.0372	0.0977	0.7032	0.0532	0.0988	0.5898	0.0978	0.0991	0.3236	0.0802	0.0993	0.4192
HNF1A	rs56348580	G	C	12	121432117	0.6906	0.0439	0.0349	0.2088	0.0444	0.0355	0.2108	0.0018	0.0356	0.959	0.0184	0.0351	0.6	0.0531	0.0355	0.1343	0.0492	0.0355	0.1661	0.0369	0.0357	0.301
HNF1A	rs28638142	A	C	12	121501461	0.0477	-0.0247	0.0792	0.7554	-0.044	0.0802	0.5829	-0.079	0.0803	0.325	-0.0364	0.0791	0.6452	0.0116	0.0802	0.8851	-0.0339	0.0802	0.6722	-0.0735	0.0807	0.362
MPHOSPH9	rs4148856	C	G	12	123450765	0.7886	0.0236	0.0397	0.5523	0.0413	0.0403	0.3049	0.0233	0.0403	0.5624	0.0008	0.0398	0.9835	0.0056	0.0402	0.8885	0.0346	0.0403	0.3912	0.038	0.0404	0.3478
ZNF664	rs7978610	G	C	12	124468572	0.6675	-0.0403	0.0349	0.2487	-0.0194	0.0354	0.5846	-0.0177	0.0354	0.6164	-0.0408	0.035	0.2437	-0.0511	0.0354	0.1496	-0.0348	0.0355	0.3266	-0.0284	0.0357	0.4261
ZNF664	rs825452	A	G	12	124509177	0.6106	0.0046	0.034	0.8929	0.039	0.0345	0.2585	0.0291	0.0344	0.3979	-0.0574	0.034	0.09091	-0.0057	0.0344	0.8684	0.0166	0.0345	0.6304	0.0284	0.0346	0.4119
FBRSL1	rs12811407	A	G	12	133069698	0.3374	-0.0329	0.0341	0.3352	-0.071	0.0346	0.04014	-0.0434	0.0345	0.2095	0.0609	0.0342	0.07515	0.0208	0.0346	0.5486	-0.053	0.0347	0.1265	-0.0629	0.0348	0.07049
RNF6	rs34584161	A	G	13	26776999	0.7428	-0.0147	0.0386	0.7034	-0.0125	0.0392	0.7491	0.001	0.0392	0.9791	0.0036	0.0388	0.9268	-0.0173	0.0392	0.6582	-0.0172	0.0393	0.6616	-0.0162	0.0394	0.6807
HMGB1	rs11842871	G	T	13	31042452	0.7327	0.0993	0.038	9.0×10-3	0.0613	0.0386	0.1124	0.0541	0.0386	0.1608	0.0469	0.0381	0.2191	0.0428	0.0385	0.2671	0.0907	0.0386	0.01887	0.0724	0.0387	0.06147
KL	rs576674	G	A	13	33554302	0.1576	-0.0111	0.0437	0.7997	-0.0067	0.0442	0.8798	-0.0491	0.0442	0.2671	-0.0023	0.0437	0.9584	-0.0329	0.0441	0.4564	-0.0112	0.0443	0.7997	-0.0297	0.0444	0.5035
DLEU1	rs963740	A	T	13	51096095	0.7362	0.1019	0.0364	5.2×10-3	0.074	0.0368	0.04419	0.064	0.0368	0.08223	0.0516	0.0364	0.1565	0.0556	0.0368	0.1306	0.0942	0.0369	0.01061	0.0773	0.037	0.03651
PCDH17	rs9537803	C	T	13	58366634	0.2954	-0.0097	0.0357	0.7859	-0.0857	0.0363	0.01845	-0.0815	0.0363	0.0246	0.0737	0.0359	0.03996	0.0268	0.0363	0.4592	-0.06	0.0364	0.09905	-0.0845	0.0364	0.02047
PCDH17	rs9569864	C	T	13	58965435	0.8333	0.0114	0.0426	0.7887	-0.0005	0.0431	0.9912	0.0213	0.0433	0.6224	0.0388	0.0426	0.3625	0.0181	0.0431	0.6751	0.0068	0.0432	0.8741	0.0102	0.0433	0.8131
SRGAP2D	rs9563615	A	T	13	59077406	0.7177	-0.0181	0.0352	0.6064	-0.0338	0.0356	0.3416	-0.033	0.0356	0.3545	0.0298	0.0352	0.397	-0.001	0.0356	0.9777	-0.0293	0.0356	0.4106	-0.0328	0.0358	0.3587
SRGAP2D	rs76251711	G	A	13	59184234	0.0129	0.1499	0.1608	0.3512	-0.0548	0.1638	0.7378	0.0277	0.1657	0.8674	0.374	0.1617	0.02069	0.1222	0.1649	0.4586	0.0439	0.1641	0.789	-0.0298	0.1658	0.8575
SPRY2	rs1359790	G	A	13	80717156	0.7391	0.0708	0.0369	0.05469	0.0536	0.0373	0.1511	0.0473	0.0374	0.2054	0.0485	0.0369	0.1891	0.0872	0.0374	0.01956	0.0716	0.0374	0.05559	0.0674	0.0376	0.07258
IRS2	rs7987740	T	C	13	109947213	0.61	-0.0419	0.0333	0.2076	-0.0228	0.0337	0.4991	0.0239	0.0337	0.4782	-0.0331	0.0333	0.3191	-0.0689	0.0337	0.04104	-0.0375	0.0337	0.2654	-0.0108	0.0339	0.7514
IRS2	rs4771648	G	A	13	110431626	0.6609	-0.0149	0.0329	0.6499	-0.0294	0.0334	0.3801	-0.0341	0.0333	0.3061	0.013	0.033	0.6933	0.0035	0.0334	0.9175	-0.0295	0.0335	0.3774	-0.0304	0.0335	0.364
SLC7A7	rs17122772	G	C	14	23288935	0.2277	0.0043	0.0429	0.9199	-0.003	0.0435	0.9449	-0.0237	0.0434	0.5846	-0.0023	0.0429	0.9564	0.0162	0.0434	0.7089	-0.0073	0.0435	0.8663	-0.0096	0.0437	0.8256
AKAP6	rs17522122	T	G	14	33302882	0.4606	-0.006	0.033	0.8566	-0.0359	0.0335	0.284	-0.0292	0.0335	0.3828	0.0642	0.0331	0.05246	0.0315	0.0335	0.3471	-0.0156	0.0336	0.6415	-0.0309	0.0337	0.3588
CLEC14A	rs8017808	G	T	14	38848419	0.7567	0.01	0.038	0.7921	0.0267	0.0386	0.4886	0.0124	0.0387	0.7489	-0.0068	0.0382	0.8593	0.0312	0.0387	0.4206	0.0201	0.0387	0.6034	0.0279	0.0389	0.4735
NRXN3	rs17836088	C	G	14	79932041	0.2151	0.0065	0.0395	0.8698	-0.0296	0.0402	0.4627	-0.0459	0.0402	0.2528	0.0239	0.0397	0.5476	-0.0144	0.0402	0.72	-0.0168	0.0403	0.6766	-0.0319	0.0404	0.4293
SMEK1	rs8010382	G	A	14	91963722	0.4259	0.0043	0.0342	0.901	-0.025	0.0346	0.4704	-0.0339	0.0346	0.3281	-0.0035	0.0342	0.9193	-0.031	0.0346	0.3703	-0.0143	0.0347	0.6803	-0.0307	0.0348	0.378
MARK3	rs62007683	G	T	14	103894071	0.6466	-0.03	0.0339	0.3766	0.0217	0.0344	0.5281	0.0465	0.0345	0.1767	-0.0451	0.034	0.1844	-0.04	0.0344	0.2441	-0.0095	0.0344	0.7818	0.03	0.0346	0.3851
RASGRP1	rs8032939	C	T	15	38834033	0.2434	-0.011	0.0377	0.7696	0.0363	0.0381	0.3397	-0.0019	0.0381	0.9594	-0.0648	0.0376	0.08464	-0.0495	0.038	0.1932	0.011	0.0381	0.7724	0.0169	0.0383	0.6581
RASGRP1	rs34715063	C	T	15	38873115	0.1132	0.11	0.0576	0.0564	0.0753	0.0586	0.1992	0.0365	0.0584	0.5318	0.043	0.0579	0.458	0.0942	0.0584	0.1066	0.0982	0.0586	0.09406	0.0757	0.0588	0.1978
LTK	rs11070332	A	G	15	41809205	0.3481	-0.0296	0.034	0.3846	-0.0097	0.0345	0.7786	0.0025	0.0346	0.9422	-0.0499	0.0341	0.1442	-0.0536	0.0346	0.1209	-0.0125	0.0346	0.7181	-0.0061	0.0348	0.8598
ONECUT1	rs2456530	T	C	15	53091553	0.1032	-0.0189	0.0546	0.7293	-0.0296	0.0551	0.5914	0.0206	0.0551	0.7082	0.016	0.0544	0.7683	-0.0379	0.055	0.4904	-0.026	0.0551	0.6375	-0.0098	0.0553	0.8592
TCF12	rs117483894	G	A	15	57456802	0.0331	0.0104	0.0928	0.9104	0.1415	0.0948	0.1353	0.1016	0.0943	0.2811	-0.1641	0.0935	0.07907	-0.1772	0.0946	0.06111	0.0796	0.0948	0.4015	0.1273	0.0953	0.1814
C2CD4A/B	rs8037894	G	C	15	62394264	0.5616	0.0296	0.0327	0.3649	-0.0084	0.0332	0.8002	0.0037	0.0332	0.9119	0.0516	0.0328	0.1155	0.0348	0.0332	0.2949	0.0104	0.0332	0.7546	-0.0023	0.0334	0.9442
USP3	rs7178762	C	T	15	63871292	0.4586	0.0222	0.0322	0.4901	0.0106	0.0326	0.7442	0.0015	0.0326	0.9625	0.0107	0.0322	0.7403	-0.0018	0.0326	0.9556	0.0172	0.0326	0.5983	0.0124	0.0328	0.7061
MAP2K5	rs4776970	A	T	15	68080886	0.6125	0.051	0.0328	0.1198	0.0363	0.0333	0.2767	0.0529	0.0332	0.1112	0.0251	0.033	0.4465	0.0473	0.0332	0.1545	0.0503	0.0334	0.1313	0.0538	0.0334	0.1072
PTPN9	rs13737	G	T	15	75932129	0.7777	-0.0342	0.04	0.3924	-0.0192	0.0406	0.636	-0.0083	0.0405	0.8381	-0.0112	0.0401	0.7806	-0.0204	0.0405	0.6144	-0.0291	0.0406	0.4743	-0.0186	0.0408	0.6489
HMG20A	rs1005752	A	C	15	77818128	0.7235	-0.032	0.0364	0.3803	-0.0123	0.0369	0.7381	-0.0303	0.0369	0.4113	-0.0216	0.0365	0.5533	-0.0301	0.0369	0.4144	-0.0169	0.0369	0.6473	-0.0226	0.0371	0.5429
AP3S2	rs4932265	T	C	15	90423293	0.2691	0.0038	0.0371	0.9182	0.0338	0.0377	0.3705	0.0198	0.0376	0.5983	-0.0494	0.0372	0.1846	-0.0293	0.0376	0.4359	0.0178	0.0377	0.6367	0.0285	0.0379	0.4513
PRC1	rs12910825	G	A	15	91511260	0.357	0.0032	0.0364	0.9309	-0.0019	0.0368	0.9586	0.0243	0.0368	0.5089	0.0045	0.0363	0.9011	-0.0088	0.0369	0.8112	-0.0004	0.0368	0.9904	0.005	0.0371	0.892
ITFG3	rs6600191	T	C	16	295795	0.8402	0.0474	0.0434	0.2744	0.0483	0.0441	0.2728	-0.009	0.044	0.838	0.0091	0.0436	0.8342	0.0778	0.044	0.07686	0.0526	0.044	0.2326	0.0246	0.0442	0.5783
CLUAP1	rs3751837	T	C	16	3583173	0.2219	-0.0507	0.0407	0.2122	-0.0158	0.0413	0.7024	-0.015	0.0413	0.7166	-0.0461	0.0408	0.2588	-0.0888	0.0412	0.03113	-0.0287	0.0413	0.4871	-0.0184	0.0415	0.6578
ATP2A1	rs8046545	G	A	16	28915217	0.374	-0.0195	0.0337	0.5616	-0.0156	0.0341	0.6458	-0.0027	0.0342	0.9372	-0.0397	0.0337	0.2381	-0.0223	0.034	0.5125	-0.0217	0.0341	0.5238	-0.0178	0.0342	0.6029
FAM57B	rs11642430	G	C	16	30045789	0.4024	-0.0637	0.0329	0.05302	-0.0614	0.0334	0.06572	-0.0711	0.0333	0.03285	-0.0331	0.033	0.3156	-0.0345	0.0334	0.3012	-0.0672	0.0334	0.04437	-0.0734	0.0335	0.02866
FTO	rs4281707	G	A	16	53501946	0.552	-0.0136	0.0325	0.6757	-0.0459	0.033	0.1652	-0.0527	0.0331	0.1108	0.0311	0.0326	0.3408	0.0206	0.033	0.5339	-0.0303	0.033	0.3585	-0.0475	0.0332	0.1524
FTO	rs78020297	A	G	16	53758720	0.052	-0.0123	0.0751	0.8697	-0.0095	0.0764	0.9007	0.0188	0.0759	0.8041	-0.0346	0.0755	0.6465	-0.0077	0.0761	0.9189	-0.0157	0.0765	0.8378	0.0011	0.0765	0.9887
FTO	rs1421085	C	T	16	53800954	0.4258	-0.0033	0.0329	0.9199	-0.0019	0.0333	0.9534	-0.0256	0.0334	0.4427	0.0056	0.0329	0.8655	-0.0122	0.0333	0.7138	-0.0014	0.0333	0.9676	-0.0111	0.0335	0.7395
NFAT5	rs862320	C	T	16	69651866	0.5636	-0.031	0.033	0.3487	0.0107	0.0335	0.7493	0.0468	0.0335	0.1623	-0.0525	0.0331	0.1124	-0.0455	0.0335	0.1742	-0.0142	0.0336	0.6731	0.0114	0.0337	0.7354
BCAR1	rs72802342	C	A	16	75234872	0.9125	0.045	0.0607	0.4585	0.0383	0.0614	0.5333	0.0696	0.0617	0.2593	-0.0666	0.0606	0.272	-0.0495	0.0618	0.4235	0.0302	0.0615	0.6236	0.0564	0.0622	0.3652
BCAR1	rs3115960	G	C	16	75516534	0.3869	-0.0064	0.0342	0.8505	-0.0028	0.0347	0.9354	-0.0194	0.0347	0.5761	0.0195	0.0343	0.5685	0.0106	0.0347	0.7597	0.0032	0.0347	0.9275	-0.0119	0.0349	0.7326
CMIP	rs2925979	T	C	16	81534790	0.319	0.0316	0.0347	0.3622	0.0711	0.0352	0.04329	0.0076	0.0351	0.8294	-0.0239	0.0348	0.4923	0.0339	0.0352	0.3352	0.0569	0.0353	0.1068	0.0487	0.0354	0.1685
SPG7	rs12920022	A	T	16	89564055	0.1443	-0.0012	0.0481	0.9807	-0.0165	0.0488	0.7353	-0.0018	0.0491	0.9712	-0.01	0.0482	0.8355	-0.0192	0.049	0.6953	-0.0179	0.0488	0.7146	-0.0268	0.0493	0.5862
ZZEF1	rs1043246	G	C	17	3828086	0.1525	0.0797	0.0596	0.1811	0.0164	0.0603	0.7855	0.0192	0.0603	0.7503	0.0963	0.0595	0.1054	0.1351	0.06	0.02439	0.0565	0.0603	0.3482	0.0333	0.0604	0.582
ZZEF1	rs3826482	A	T	17	3860356	0.5543	-0.0488	0.0328	0.1368	-0.0281	0.0333	0.3976	-0.0616	0.0332	0.06363	-0.0648	0.0328	0.04807	-0.0776	0.0332	0.01933	-0.0444	0.0333	0.1821	-0.0484	0.0334	0.147
ZZEF1	rs1377807	C	G	17	4045440	0.2841	0.016	0.036	0.6573	0.0008	0.0364	0.9825	0.0231	0.0364	0.5252	0.0075	0.0359	0.8346	0.0317	0.0364	0.3836	0.0027	0.0365	0.9408	0.009	0.0366	0.8057
ATP1B2	rs1641523	C	T	17	7549681	0.4454	-0.018	0.0329	0.584	-0.0314	0.0334	0.3467	0.022	0.0333	0.5093	0.0193	0.033	0.5592	-0.0193	0.0333	0.5631	-0.0222	0.0334	0.5066	-0.0124	0.0335	0.7111
ATP1B2	rs62059712	T	C	17	7740170	0.9032	-0.0246	0.0633	0.6974	-0.0228	0.0641	0.7214	-0.0036	0.0641	0.9552	-0.0737	0.063	0.2421	-0.1003	0.0639	0.1163	-0.0366	0.0641	0.5674	-0.0256	0.0643	0.6903
GLP2R	rs7222481	C	G	17	9785187	0.3106	-0.0264	0.035	0.45	-0.024	0.0355	0.4995	-0.0091	0.0354	0.7975	-0.0313	0.035	0.3708	-0.0118	0.0354	0.7396	-0.0284	0.0354	0.4236	-0.0268	0.0356	0.4512
RAI1	rs4925109	A	G	17	17661802	0.3176	-0.0069	0.0337	0.8381	0.0023	0.0343	0.9465	0.0036	0.0344	0.9166	-0.0099	0.0338	0.7706	0.0184	0.0343	0.5915	-0.0039	0.0343	0.9097	-0.0001	0.0345	0.9987
NF1	rs71372253	C	T	17	29413019	0.0565	0.0193	0.082	0.8135	0.0643	0.0833	0.4406	0.056	0.0831	0.5001	-0.0595	0.0822	0.4696	-0.0466	0.0832	0.5756	0.0429	0.0834	0.6072	0.0753	0.0836	0.368
HNF1B	rs10962	C	G	17	36046451	0.2285	-0.0839	0.0462	0.06949	-0.0374	0.047	0.4267	-0.0409	0.0469	0.3838	-0.0792	0.0465	0.08859	-0.0447	0.047	0.3415	-0.0741	0.0471	0.1154	-0.0616	0.0472	0.1921
HNF1B	rs2189301	G	A	17	36063685	0.8667	0.0062	0.0492	0.9005	0.0367	0.0499	0.4617	-0.0515	0.0497	0.3002	-0.0134	0.0493	0.7863	0.0542	0.0499	0.2766	0.0276	0.05	0.5813	0.0014	0.0502	0.9771
HNF1B	rs10908278	T	A	17	36099952	0.4848	0.0445	0.0326	0.1729	0.0486	0.0331	0.1418	-0.0087	0.0331	0.792	0.0026	0.0327	0.9368	0.0442	0.0331	0.1822	0.0592	0.0331	0.07409	0.0393	0.0333	0.2373
MLX	rs34855406	C	G	17	40731411	0.2763	-0.0102	0.0365	0.7806	-0.0201	0.0368	0.586	-0.0011	0.0369	0.9754	0.0167	0.0364	0.6468	-0.0134	0.0369	0.7173	-0.008	0.0369	0.8295	-0.0121	0.0371	0.7449
TTLL6	rs35895680	C	A	17	47060322	0.671	0.0098	0.0349	0.7791	0.045	0.0355	0.2042	0.0295	0.0355	0.4063	-0.0395	0.035	0.2592	-0.0036	0.0354	0.9194	0.0314	0.0355	0.3762	0.0374	0.0356	0.2938
ACE	rs2727301	T	C	17	61965043	0.7177	-0.1034	0.0365	4.6×10-3	-0.0895	0.0369	0.01525	-0.018	0.037	0.627	-0.0201	0.0365	0.5809	-0.0818	0.0368	0.02643	-0.094	0.0369	0.01081	-0.073	0.0371	0.04891
ACE	rs60276348	T	C	17	62203304	0.1197	-0.111	0.0581	0.05596	-0.0309	0.0588	0.5994	-0.0065	0.0587	0.9117	-0.1176	0.0581	0.04278	-0.1239	0.0587	0.03483	-0.0649	0.0589	0.2709	-0.0391	0.0591	0.5083
BPTF	rs11657492	G	T	17	65648427	0.1011	0.0368	0.0572	0.5201	0.0413	0.058	0.4765	0.0633	0.0579	0.2742	-0.0107	0.0573	0.8516	0.0761	0.0579	0.1884	0.0443	0.0581	0.4455	0.0475	0.0582	0.4141
BPTF	rs61676547	C	G	17	65892507	0.1984	0.0542	0.0408	0.1846	0.078	0.0411	0.05782	0.0609	0.0412	0.1396	-0.019	0.0407	0.6418	0.033	0.0413	0.4236	0.0689	0.0413	0.0953	0.0769	0.0415	0.06377
LAMA1	rs7240767	C	T	18	7070642	0.3652	0.0031	0.0335	0.9267	-0.0129	0.0339	0.7045	0.0087	0.034	0.7988	0.0121	0.0335	0.719	0.012	0.034	0.7239	-0.0036	0.034	0.9165	-0.003	0.0342	0.9308
COMMD9	rs62080313	C	T	18	36278709	0.1068	0.0595	0.0514	0.247	0.0077	0.0521	0.8827	0.0406	0.0523	0.4369	0.0335	0.0515	0.5148	0.0126	0.0522	0.8094	0.0335	0.0522	0.5204	0.0185	0.0525	0.7252
TCF4	rs72926932	C	A	18	53050646	0.0961	-0.0176	0.056	0.7531	-0.0506	0.057	0.3747	-0.0496	0.0568	0.3825	0.0343	0.0563	0.5415	0.0426	0.057	0.455	-0.0387	0.0571	0.4976	-0.0594	0.0573	0.2993
TCF4	rs28719468	C	T	18	53452144	0.1609	0.033	0.0431	0.4431	0.0194	0.0437	0.6568	0.0377	0.0435	0.3866	0.0374	0.0431	0.3858	0.0272	0.0437	0.5333	0.0347	0.0437	0.4272	0.0334	0.0439	0.447
WDR7	rs17684074	G	C	18	54675384	0.7386	-0.0105	0.0373	0.7777	-0.0084	0.0379	0.8249	0.0047	0.0379	0.9006	-0.0135	0.0374	0.7184	-0.0192	0.0378	0.6112	-0.0037	0.0379	0.9218	-0.0049	0.0381	0.8969
GRP	rs9957145	G	A	18	56876228	0.8436	-0.0291	0.0448	0.5154	-0.0231	0.0454	0.6107	-0.0181	0.0454	0.6905	0.0165	0.0449	0.7134	-0.0252	0.0454	0.5782	-0.0268	0.0454	0.556	-0.0171	0.0456	0.7072
MC4R	rs523288	T	A	18	57848369	0.2526	-0.0329	0.0365	0.3667	0.0072	0.037	0.8459	0.0215	0.037	0.5616	-0.0656	0.0365	0.07249	-0.0721	0.037	0.05136	-0.0188	0.037	0.6117	0.0093	0.0372	0.8028
MC4R	rs74452128	C	A	18	58056566	0.9779	-0.0747	0.1161	0.52	0.0275	0.1167	0.8139	-0.0124	0.1164	0.915	-0.1332	0.115	0.2469	-0.1786	0.1161	0.1239	-0.0234	0.1167	0.8408	0	0.1168	0.9998
BCL2A	rs10469140	G	A	18	60668270	0.4989	-0.0146	0.0321	0.6502	-0.0036	0.0325	0.9125	0.0367	0.0324	0.2583	-0.0265	0.032	0.4083	-0.0351	0.0324	0.2788	-0.0111	0.0325	0.7321	0.0067	0.0326	0.8369
BCL2A	rs12454712	T	C	18	60845884	0.6404	0.0013	0.0436	0.9756	0.0035	0.0444	0.9368	-0.0372	0.0441	0.399	-0.0008	0.0438	0.9847	0.0182	0.0443	0.6808	0.0114	0.0444	0.7977	-0.0049	0.0445	0.9126
UHRF1	rs7249758	A	G	19	4948862	0.2117	-0.006	0.0391	0.8777	0.0233	0.0398	0.5584	-0.0002	0.0396	0.9957	-0.0074	0.0393	0.8513	0.0064	0.0397	0.8715	0.01	0.0398	0.8015	0.0188	0.0399	0.6377
PTPRS	rs116953931	A	G	19	5224998	0.0382	0.062	0.091	0.4955	0.0867	0.092	0.3462	0.1028	0.0919	0.2632	0.0171	0.0916	0.8518	0.0115	0.0925	0.9007	0.0793	0.0928	0.3928	0.0904	0.093	0.331
INSR	rs75253922	C	T	19	7240848	0.2143	-0.0717	0.0396	0.07043	-0.0634	0.0404	0.1164	-0.0468	0.0403	0.2455	-0.0355	0.0399	0.3738	-0.0712	0.0404	0.07782	-0.0754	0.0404	0.06182	-0.0661	0.0406	0.1034
MAP2K7	rs4804833	A	G	19	7970635	0.3747	0.0056	0.0337	0.8691	-0.0071	0.0342	0.8365	-0.0193	0.0342	0.5731	0.0309	0.0338	0.3603	0.0023	0.0341	0.9473	0.0022	0.0342	0.9485	-0.0087	0.0343	0.7989
FARSA	rs3111316	A	G	19	13038415	0.5839	0.0363	0.0326	0.2656	0.0439	0.0329	0.1825	0.0325	0.033	0.3245	-0.0162	0.0326	0.6203	-0.0092	0.0329	0.7798	0.0469	0.033	0.155	0.0455	0.0331	0.1691
TM6SF2	rs8107974	T	A	19	19388500	0.0858	-0.1227	0.0564	0.02955	-0.0968	0.0575	0.09238	-0.0914	0.0575	0.1119	-0.0431	0.0568	0.4487	-0.0953	0.0574	0.09713	-0.1296	0.0575	0.02424	-0.1172	0.0577	0.04235
TM6SF2	rs188247550	T	C	19	19396616	0.012	0.2058	0.2496	0.4096	0.323	0.2581	0.2109	-0.1341	0.2576	0.6027	0.0111	0.2553	0.9654	0.1092	0.2572	0.6711	0.223	0.2589	0.3889	0.1398	0.2586	0.5888
PEPD	rs10406327	C	G	19	33890838	0.5225	0.0307	0.0322	0.3398	0.0283	0.0327	0.3864	0.0292	0.0326	0.3706	-0.0113	0.0322	0.7258	0.0164	0.0326	0.6142	0.0362	0.0327	0.2676	0.0352	0.0328	0.284
TOMM40/APOE	rs429358	T	C	19	45411941	0.8334	0.0141	0.0446	0.7523	0.0229	0.0452	0.6119	-0.0132	0.0451	0.7707	-0.0029	0.0446	0.9479	0.0438	0.0451	0.3315	0.0162	0.0452	0.7209	0.0137	0.0454	0.763
GIPR	rs10406431	A	G	19	46157019	0.5543	0.0546	0.0325	0.09358	0.0867	0.033	8.6×10-3	0.0947	0.033	4.0×10-3	-0.0164	0.0327	0.6153	0.0265	0.033	0.422	0.082	0.0331	0.01327	0.1005	0.0332	2.5×10-3
GIPR	rs2238689	C	T	19	46178661	0.4436	0.0797	0.0336	0.01768	0.0757	0.034	0.02608	0.0813	0.0339	0.01664	0.0106	0.0337	0.7535	0.0255	0.034	0.4541	0.0921	0.0341	6.9×10-3	0.0905	0.0342	8.1×10-3
ZC3H4	rs3810291	A	G	19	47569003	0.6729	0.0174	0.0344	0.6121	0.0332	0.0349	0.341	0.0295	0.0347	0.3963	-0.0016	0.0345	0.9629	-0.0155	0.0348	0.6571	0.0286	0.0349	0.4127	0.0356	0.035	0.3092
NKX2.2	rs13041756	C	T	20	21466795	0.1236	-0.0182	0.049	0.7102	0.0343	0.0495	0.4886	0.0613	0.0495	0.2153	-0.0557	0.0489	0.2548	-0.0666	0.0494	0.1779	0.0121	0.0496	0.8066	0.0303	0.0497	0.5421
RALY	rs2268078	A	G	20	32596704	0.6671	0.028	0.0343	0.4143	0.0283	0.0348	0.4169	-0.0121	0.0348	0.7273	0.0045	0.0344	0.8958	0.032	0.0348	0.358	0.0313	0.0348	0.3691	0.0134	0.035	0.7007
HNF4A	rs76811102	T	C	20	42905415	0.0415	0.0596	0.093	0.5213	-0.0079	0.0945	0.9333	-0.0086	0.0942	0.9277	0.0533	0.0931	0.5671	0.0282	0.0941	0.7642	0.041	0.0943	0.6641	0.01	0.0947	0.9158
HNF4A	rs4810426	T	C	20	43001721	0.109	0.0294	0.0544	0.5885	0.0151	0.055	0.7839	0.0119	0.0551	0.8285	0.0356	0.0543	0.5125	-0.0014	0.0551	0.9791	0.0325	0.055	0.5547	0.0169	0.0553	0.7594
HNF4A	rs1800961	T	C	20	43042364	0.0357	0.1808	0.0873	0.0383	0.2029	0.0882	0.02144	0.1542	0.0879	0.07934	-0.0577	0.0872	0.5079	0.023	0.088	0.7942	0.1889	0.0882	0.0323	0.1904	0.0884	0.0313
HNF4A	rs11696357	A	G	20	43233649	0.9296	-0.0235	0.0847	0.7812	-0.0494	0.0858	0.5643	-0.0267	0.0862	0.757	-0.0222	0.0849	0.7939	0.0131	0.0863	0.8795	-0.0349	0.0859	0.6843	-0.0418	0.0867	0.6294
EYA2	rs6063048	G	A	20	45598564	0.7364	0.1016	0.0372	6.3×10-3	0.1453	0.0377	1.2×10-4	0.1083	0.0377	4.0×10-3	-0.0099	0.0374	0.7909	0.0384	0.0377	0.3085	0.1275	0.0378	7.5×10-4	0.1389	0.0378	2.4×10-4
CEBPB	rs11699802	C	T	20	48832135	0.5271	0.0296	0.0332	0.3718	0.0391	0.0336	0.2444	0.015	0.0336	0.6558	-0.0022	0.0331	0.9477	0.0403	0.0335	0.2292	0.0369	0.0336	0.2726	0.0345	0.0337	0.3058
TSHZ2	rs34454109	A	T	20	51223594	0.767	-0.0207	0.038	0.5858	-0.0342	0.0384	0.3731	-0.0453	0.0384	0.2379	0.0219	0.0379	0.5628	-0.002	0.0384	0.9585	-0.0243	0.0385	0.5277	-0.0378	0.0386	0.3279
GNAS	rs6070625	G	C	20	57394628	0.5459	0.0428	0.0329	0.1927	0.02	0.0333	0.5485	0.0065	0.0333	0.8441	0.0453	0.0329	0.1687	0.0464	0.0333	0.1633	0.0325	0.0334	0.3304	0.0185	0.0335	0.5819
GNAS	rs862016	G	A	20	57551099	0.0895	-0.0058	0.0628	0.926	-0.0131	0.064	0.8383	-0.0493	0.0638	0.4394	0.0179	0.0631	0.7766	0.0286	0.0637	0.6531	-0.0163	0.064	0.7986	-0.0194	0.064	0.7618
ZBTB46	rs6011155	T	C	20	62450664	0.6136	0.0798	0.034	0.01892	0.0629	0.0344	0.06759	0.0656	0.0343	0.05616	0.0198	0.034	0.5595	0.0562	0.0344	0.1023	0.0758	0.0344	0.02767	0.0702	0.0346	0.04216
TCEA2	rs59944054	A	G	20	62693175	0.2529	0.0383	0.0376	0.3087	0.0485	0.0378	0.2	0.0381	0.0378	0.3143	-0.0331	0.0375	0.3775	-0.0165	0.0379	0.6633	0.0438	0.038	0.2491	0.0513	0.0381	0.1783
MTMR3/ASCC2	rs6518681	G	A	22	30609554	0.9234	0.0738	0.0616	0.2313	0.0289	0.0624	0.6435	0.0415	0.0625	0.507	0.0904	0.0616	0.1423	0.0833	0.0624	0.1816	0.0529	0.0625	0.3975	0.0398	0.0627	0.5256
YWHAH	rs117001013	C	T	22	32348841	0.9092	-0.0411	0.0574	0.4745	-0.1298	0.0584	0.0262	-0.1207	0.058	0.03749	0.0763	0.0576	0.1855	0.0005	0.0581	0.9929	-0.0868	0.0584	0.1369	-0.1222	0.0584	0.03645
EP300	rs5758223	A	G	22	41489920	0.7168	-0.0908	0.0365	0.01289	-0.0793	0.037	0.03229	-0.0722	0.037	0.0511	-0.0058	0.0366	0.8735	-0.0155	0.037	0.6755	-0.0941	0.037	0.01107	-0.0899	0.0371	0.01545
PNPLA3	rs738408	T	C	22	44324730	0.2219	-0.036	0.0396	0.3633	-0.0543	0.0401	0.1756	-0.0227	0.0402	0.5724	0.0172	0.0396	0.6632	0.0121	0.0401	0.7638	-0.0442	0.0401	0.2705	-0.0524	0.0403	0.1938
PIM3	rs1801645	C	T	22	50356850	0.2651	-0.057	0.0372	0.1251	-0.0524	0.0377	0.1642	-0.0966	0.0376	0.01019	0.009	0.0372	0.8097	0.0008	0.0377	0.9822	-0.0544	0.0377	0.1489	-0.073	0.0379	0.05406
PIM3	rs112915006	G	A	22	50604696	0.0525	0.0357	0.0747	0.6332	0.0216	0.0759	0.7762	0.0348	0.0758	0.6458	0.0336	0.0751	0.6548	0.023	0.0762	0.7629	0.0333	0.0761	0.6616	0.0288	0.0766	0.7071
Beta (SE) from linear mixed model denotes the effect of each of the effect alleles (EA, additive model) on the inverse-normalized residuals of trait adjusted for age, sex and BMI. NEA - non effect allele, CHR - chromosome, POS - position, EAF - effect allele frequency

## Sheet: Supplementary Table 2
Supplementary Table 2. Replication of previously reported markers associating with plasma glucagon levels during an oral glucose tolerance test (OGTT)
MARKER	EA	NEA	CHR	POS	EAF	Beta	SE	P
Fasting glucagon
rs28929474	T	C	14	94844947	0.022	0.345	0.114	2.4×10-3
rs7102710	C	T	11	14265613	0.92	-0.118	0.062	0.05572
120 minute glucagon
rs61740450	G	T	15	64021476	0.98	-0.008	0.118	0.95
Beta (SE) from linear mixed model denotes the effect of each of the effect alleles (EA, additive model) on the inverse-normalized residuals of trait adjusted for age, sex and BMI. NEA - non effect allele, CHR - chromosome, POS - position, EAF - effect allele frequency

## Sheet: Supplementary Table 3
Supplementary Table 3. Suggestive loci for fasting plasma glucagon levels
						Fasting Glucagon
MARKER	EA	NEA	CHR	POS	EAF	Beta	SE	P
rs6687907	A	G	1	223842404	0.0151	-0.7086	0.1398	4.0×10-7
rs10752781	T	G	1	234425332	0.4981	-0.1532	0.0313	1.0×10-6
rs4334612	T	C	3	70224889	0.3363	-0.1647	0.0336	9.7×10-7
rs7628022	A	G	3	170756778	0.9248	-0.2967	0.0646	4.5×10-6
rs73184642	A	G	3	187426338	0.8065	0.1847	0.0414	8.1×10-6
rs4916598	T	C	3	196753355	0.5235	0.1587	0.0343	3.6×10-6
rs112423711	A	G	5	67624510	0.0253	-0.5839	0.1127	2.2×10-7
rs1145719	A	G	6	90070055	0.3681	0.1527	0.0333	4.6×10-6
rs9479989	A	G	6	155277901	0.3588	-0.1839	0.0413	8.5×10-6
rs12537257	A	G	7	2668045	0.1827	-0.196	0.0434	6.3×10-6
rs11761819	A	G	7	53031460	0.2229	-0.1811	0.0383	2.2×10-6
rs147934589	T	C	10	50588098	0.0172	-0.8075	0.1642	8.7×10-7
rs117776155	T	C	11	14950889	0.0102	-0.9111	0.1908	1.8×10-6
rs150360326	A	T	12	74422278	0.9802	-0.5805	0.1291	6.9×10-6
rs9552152	A	G	13	20933535	0.8579	-0.2191	0.0466	2.6×10-6
rs11157393	T	C	14	22549886	0.5932	0.1465	0.033	9.2×10-6
rs28705253	A	G	15	99463735	0.2358	-0.1962	0.0425	3.8×10-6
rs7203027	T	C	16	27190329	0.8441	-0.2169	0.0486	8.0×10-6
rs28593290	T	C	16	88378575	0.0197	-0.9372	0.1934	1.3×10-6
rs141741055	A	G	17	39111945	0.0712	0.283	0.0627	6.3×10-6
rs72985758	T	C	18	75901507	0.0685	-0.3273	0.073	7.3×10-6
rs2425806	T	C	20	44881419	0.9035	0.2909	0.0628	3.6×10-6
rs117861545	A	G	22	24888086	0.9859	0.7431	0.1669	8.5×10-6
Beta (SE) from linear mixed model denotes the effect of each of the effect alleles (EA, additive model) on the inverse-normalized residuals of trait adjusted for age, sex and BMI. NEA - non effect allele, CHR - chromosome, POS - position, EAF - effect allele frequency

## Sheet: Supplementary Table 4
Supplementary Table 4. Suggestive loci for 30 minute plasma glucagon levels during an oral glucose tolerance test (OGTT)
						Glucagon at 30 minutes
MARKER	EA	NEA	CHR	POS	EAF	Beta	SE	P
rs6675774	A	G	1	44551256	0.1267	0.2395	0.052	4.1×10-6
rs11808562	A	G	1	157211665	0.0302	0.4739	0.0995	1.9×10-6
rs61839835	C	G	1	242648882	0.1746	0.191	0.0426	7.3×10-6
rs77506983	A	G	3	7384421	0.9812	-0.615	0.1352	5.4×10-6
rs62254472	A	G	3	77756562	0.9893	0.9109	0.187	1.1×10-6
rs6849842	A	G	4	185436255	0.1841	0.2211	0.0497	8.8×10-6
rs1781011	T	C	6	52122940	0.5686	-0.1501	0.0331	5.7×10-6
rs139079670	A	G	7	8801942	0.0251	-0.5799	0.1181	9.2×10-7
rs77498369	A	G	8	96572329	0.0177	0.5693	0.1261	6.4×10-6
rs77902272	A	G	10	88691557	0.0121	-0.749	0.1583	2.2×10-6
rs2033837	C	G	11	96562960	0.1291	0.2168	0.0482	7.0×10-6
Beta (SE) from linear mixed model denotes the effect of each of the effect alleles (EA, additive model) on the inverse-normalized residuals of trait adjusted for age, sex and BMI. NEA - non effect allele, CHR - chromosome, POS - position, EAF - effect allele frequency

## Sheet: Supplementary Table 5
Supplementary Table 5. Suggestive loci for 120 minute plasma glucagon levels during an oral glucose tolerance test (OGTT)
						Glucagon at 2 hours
MARKER	EA	NEA	CHR	POS	EAF	Beta	SE	P
rs182937332	A	G	1	50058316	0.9847	-0.8158	0.1612	4.2×10-7
rs111620896	A	G	1	81944071	0.9825	0.7339	0.1533	1.7×10-6
rs75512254	A	T	1	81977126	0.9483	0.3886	0.0876	9.3×10-6
rs182079223	A	T	1	116824521	0.963	0.4059	0.0898	6.2×10-6
rs11808562	A	G	1	157211665	0.0302	0.4737	0.0986	1.6×10-6
rs7417670	T	C	1	246847853	0.7764	0.1712	0.0383	7.7×10-6
rs34945910	T	C	2	107888310	0.7342	-0.1699	0.0376	6.4×10-6
rs4848930	T	C	2	125148641	0.3842	0.1519	0.034	8.0×10-6
rs1820931	T	C	2	125158776	0.5798	-0.1506	0.0333	6.2×10-6
rs11673887	T	C	2	125159948	0.3985	0.1553	0.0337	4.0×10-6
rs113758457	A	G	2	205038038	0.9846	0.7309	0.1645	8.9×10-6
rs6802582	T	C	3	4838716	0.9749	-0.4696	0.1051	7.8×10-6
rs7628022	A	G	3	170756778	0.9249	-0.2972	0.0659	6.4×10-6
rs79102465	A	G	4	37154103	0.0351	0.416	0.0934	8.4×10-6
rs62391507	T	C	5	125873804	0.1152	0.2559	0.0575	8.7×10-6
rs147981974	T	C	7	135984672	0.014	-0.7494	0.1573	1.9×10-6
rs2326129	T	C	8	59524537	0.6451	-0.1705	0.0348	9.9×10-7
rs7029012	C	G	9	2717698	0.4432	-0.1559	0.0345	6.1×10-6
rs4489373	C	G	9	103509904	0.4668	-0.1445	0.0324	8.2×10-6
rs10823865	C	G	10	73652178	0.5928	-0.1474	0.0331	8.7×10-6
rs61863936	T	C	10	128174231	0.2344	-0.1711	0.038	6.6×10-6
rs9552152	A	G	13	20933535	0.858	-0.2105	0.0474	8.9×10-6
rs150760253	T	C	15	24231755	0.045	-0.3795	0.0854	8.8×10-6
rs149980066	C	G	15	84103751	0.011	-0.7329	0.1656	9.6×10-6
rs116860195	A	G	16	62456911	0.0188	-0.6818	0.1533	8.7×10-6
rs12051609	A	G	17	7994694	0.5286	-0.1585	0.0358	9.8×10-6
rs9916874	A	G	17	13626895	0.8051	0.2298	0.0497	3.7×10-6
rs9636113	T	C	19	56450532	0.418	0.154	0.0333	3.7×10-6
rs79930833	T	C	22	45985371	0.9843	-1.0072	0.2183	4.0×10-6
Beta (SE) from linear mixed model denotes the effect of each of the effect alleles (EA, additive model) on the inverse-normalized residuals of trait adjusted for age, sex and BMI. NEA - non effect allele, CHR - chromosome, POS - position, EAF - effect allele frequency

## Sheet: Supplementary Table 6
Supplementary Table 6. Suggestive loci for dAUC 0-120 minute of plasma glucagon levels during an oral glucose tolerance test (OGTT)
						dAUC 0 - 120 minutes for glucagon
MARKER	EA	NEA	CHR	POS	EAF	Beta	SE	P
rs34170659	T	C	5	166256506	0.1837	0.2158	0.0463	3.2×10-6
rs199498281	T	G	6	11946033	0.0153	1.1447	0.2553	7.3×10-6
rs61184450	T	G	7	2669412	0.8145	0.1942	0.0437	8.9×10-6
rs11761819	A	G	7	53031460	0.2231	-0.1759	0.0387	5.5×10-6
rs719535	T	C	9	119476270	0.2387	-0.1772	0.0384	4.0×10-6
rs117523921	A	G	12	73969964	0.9729	-0.5011	0.1105	5.8×10-6
rs7338599	T	C	13	32102420	0.0871	0.2607	0.057	4.8×10-6
rs117404272	A	T	15	70740273	0.0431	0.4192	0.0915	4.7×10-6
rs118067990	T	C	16	46860365	0.0428	0.6567	0.1403	2.8×10-6
rs11878397	T	G	19	31176391	0.2396	0.1906	0.0424	7.0×10-6
rs111476843	A	G	22	49687486	0.0589	-0.3958	0.0868	5.2×10-6
Beta (SE) from linear mixed model denotes the effect of each of the effect alleles (EA, additive model) on the inverse-normalized residuals of trait adjusted for age, sex and BMI. NEA - non effect allele, CHR - chromosome, POS - position, EAF - effect allele frequency
